# Supplementary material for: The unfolded protein response in progeria arteries originates from non-endothelial cell types
Source: Life Sci Alliance. 2025 Dec 1;9(2):e202503485. doi: 10.26508/lsa.202503485 (PMC12670121; doi:10.26508/lsa.202503485)
Supplement: Supplementary file 1 [file LSA-2025-03485_SdataF1.xlsx]

## Sheet: Fig 1B
			Count	Live cells | Count	Live cells | Freq. of Parent	Live cells/Single Cells | Count	Live cells/Single Cells | Freq. of Parent	Live cells/Single Cells/GFP+ | Count	Live cells/Single Cells/GFP+ | Freq. of Parent	Live cells/Single Cells/GFP- | Count	Live cells/Single Cells/GFP- | Freq. of Parent
	Primary Lung Cells	WT, ECs	10000	6469	64.7 %	5149	79.6 %	0	0 %	5149	100 %
		WT, non-ECs	10000	7412	74.1 %	6774	91.4 %	18	0.27 %	6756	99.7 %
		Prog-Tg, ECs	10000	7324	73.2 %	6549	89.4 %	5516	84.2 %	1033	15.8 %
		Prog-Tg, non-ECs	10000	7335	73.4 %	6533	89.1 %	40	0.61 %	6493	99.4 %

## Sheet: Fig 1C
	Primary Lung Cells		Target	Sample	Ct value
			Hprt	WT, EC 1	25.1314
					25.2883
					25.1356
			Hprt	WT, EC 2	24.9966
					24.7631
					-
			Hprt	WT, EC 3	25.4026
					25.3462
					25.3228
			Hprt	WT, non-EC 1	25.605
					25.3379
					25.1874
			Hprt	WT, non-EC 2	25.0554
					25.0463
					24.9523
			Hprt	WT, non-EC 3	24.9317
					25.1133
					25.0043
			Hprt	Prog-Tg, EC 1	26.365
					26.4315
					26.2125
			Hprt	Prog-Tg, EC 2	25.4053
					25.3566
					25.333
			Hprt	Prog-Tg, EC 3	25.0808
					25.1084
					25.1368
			Hprt	Prog-Tg, non-EC 1	25.4853
					25.4339
					25.1525
			Hprt	Prog-Tg, non-EC 2	25.3514
					25.1783
					25.164
			Hprt	Prog-Tg, non-EC 3	25.268
					25.234
					25.2487
			Target	Sample	Ct value
			Pecam	WT, EC 1	22.9392
					22.6753
					22.4933
			Pecam	WT, EC 2	22.5137
					22.4847
					22.6402
			Pecam	WT, EC 3	22.9861
					23.0626
					23.0568
			Pecam	WT, non-EC 1	31.0606
					31.1133
					31.0109
			Pecam	WT, non-EC 2	30.5305
					30.5522
					30.445
			Pecam	WT, non-EC 3	31.2261
					31.3284
					31.3052
			Pecam	Prog-Tg, EC 1	23.9311
					23.9094
					23.6386
			Pecam	Prog-Tg, EC 2	22.8685
					22.7412
					22.9314
			Pecam	Prog-Tg, EC 3	22.4927
					22.5138
					22.5418
			Pecam	Prog-Tg, non-EC 1	32.057
					32.1786
					31.7883
			Pecam	Prog-Tg, non-EC 2	32.1419
					32.1805
					32.4694
			Pecam	Prog-Tg, non-EC 3	33.1725
					33.3226
					33.1304

## Sheet: Fig 1D-E
	Primary Lung Cells		Target	Sample	Ct value
			Hprt	WT, EC 1	24
					23.84
					23.89
			Hprt	WT, EC 2	23.68
					24.05
					24.03
			Hprt	WT, EC 3	24.25
					24.45
					24.59
			Hprt	Prog-Tg, EC 1	24.55
					24.64
					24.51
			Hprt	Prog-Tg, EC 2	24.29
					24.26
					24.32
			Hprt	Prog-Tg, EC 3	23.61
					23.91
					24.11
			Hprt	Prog-Tg, non-EC 1	25.4853
					25.4339
					25.1525
			Hprt	Prog-Tg, non-EC 2	25.3514
					25.1783
					25.164
			Hprt	Prog-Tg, non-EC 3	25.268
					25.234
					25.2487
			Target	Sample	Ct value
			Progerin	WT, EC 1	35.78
					35.36
					34.99
			Progerin	WT, EC 2	35.2
					34.11
					34.24
			Progerin	WT, EC 3	34.76
					34.42
					34.67
			Progerin	Prog-Tg, EC 1	24.18
					24.09
					24.1
			Progerin	Prog-Tg, EC 2	23.03
					22.96
					23.1
			Progerin	Prog-Tg, EC 3	23.12
					23.06
					23.12
			Progerin	Prog-Tg, non-EC 1	30.9335
					30.7243
					30.457
			Progerin	Prog-Tg, non-EC 2	30.439
					30.8334
					30.496
			Progerin	Prog-Tg, non-EC 3	31.126
					31.1961
					31.1189
