# Supplementary material for: The unfolded protein response in progeria arteries originates from non-endothelial cell types
Source: Life Sci Alliance. 2025 Dec 1;9(2):e202503485. doi: 10.26508/lsa.202503485 (PMC12670121; doi:10.26508/lsa.202503485)
Supplement: Supplementary file 2 [file LSA-2025-03485_SdataF2.xlsx]

## Sheet: Fig 2B
	Primary Lung ECs		Target	Sample	Ct value		Target	Sample	Ct value		Target	Sample	Ct value		Target	Sample	Ct value		Target	Sample	Ct value
			Hprt	WT 1	23.41		Hprt	WT 1	23.41		Hprt	WT 1	23.41		Hprt	WT 1	23.41		Hprt	WT 1	23.41
					23.3				23.3				23.3				23.3				23.3
					23.24				23.24				23.24				23.24				23.24
			Hprt	WT 2	23.34		Hprt	WT 2	23.34		Hprt	WT 2	23.34		Hprt	WT 2	23.34		Hprt	WT 2	23.34
					23.22				23.22				23.22				23.22				23.22
					23.61				23.61				23.61				23.61				23.61
			Hprt	WT 3	24.06		Hprt	WT 3	24.06		Hprt	WT 3	24.06		Hprt	WT 3	24.06		Hprt	WT 3	24.06
					24.92				24.92				24.92				24.92				24.92
					23.91				23.91				23.91				23.91				23.91
			Hprt	WT 4	23.76		Hprt	WT 4	23.76		Hprt	WT 4	23.76		Hprt	WT 4	23.76		Hprt	WT 4	23.76
					23.82				23.82				23.82				23.82				23.82
					24.1				24.1				24.1				24.1				24.1
			Hprt	WT 5	23.17		Hprt	WT 5	23.17		Hprt	WT 5	23.17		Hprt	WT 5	23.17		Hprt	WT 5	23.17
					24.54				24.54				24.54				24.54				24.54
					23.76				23.76				23.76				23.76				23.76
			Hprt	WT 6	23.25		Hprt	WT 6	23.25		Hprt	WT 6	23.25		Hprt	WT 6	23.25		Hprt	WT 6	23.25
					23.74				23.74				23.74				23.74				23.74
					23.68				23.68				23.68				23.68				23.68
			Hprt	WT 7	24.71		Hprt	WT 7	24.71		Hprt	WT 7	24.71		Hprt	WT 7	24.71		Hprt	WT 7	24.71
					24.72				24.72				24.72				24.72				24.72
					24.58				24.58				24.58				24.58				24.58
			Hprt	WT 8	24.49		Hprt	WT 8	24.49		Hprt	WT 8	24.49		Hprt	WT 8	24.49		Hprt	WT 8	24.49
					24.59				24.59				24.59				24.59				24.59
					24.45				24.45				24.45				24.45				24.45
			Hprt	WT 9	24.3		Hprt	WT 9	24.3		Hprt	WT 9	24.3		Hprt	WT 9	24.3		Hprt	WT 9	24.3
					24.34				24.34				24.34				24.34				24.34
					24.18				24.18				24.18				24.18				24.18
			Hprt	WT 10	25.22		Hprt	WT 10	25.22		Hprt	WT 10	25.22		Hprt	WT 10	25.22		Hprt	WT 10	25.22
					25.38				25.38				25.38				25.38				25.38
					25.26				25.26				25.26				25.26				25.26
			Hprt	WT 11	25.09		Hprt	WT 11	25.09		Hprt	WT 11	25.09		Hprt	WT 11	25.09		Hprt	WT 11	25.09
					24.81				24.81				24.81				24.81				24.81
					24.79				24.79				24.79				24.79				24.79
			Hprt	WT 12	24.88		Hprt	WT 12	24.88		Hprt	WT 12	24.88		Hprt	WT 12	24.88		Hprt	WT 12	24.88
					24.98				24.98				24.98				24.98				24.98
					25				25				25				25				25
			Hprt	WT 13	24.24		Hprt	WT 13	24.24		Hprt	WT 13	24.24		Hprt	WT 13	24.24		Hprt	WT 13	24.24
					24.39				24.39				24.39				24.39				24.39
					24.23				24.23				24.23				24.23				24.23
			Hprt	WT 14	24.45		Hprt	WT 14	24.45		Hprt	WT 14	24.45		Hprt	WT 14	24.45		Hprt	WT 14	24.45
					24.4				24.4				24.4				24.4				24.4
					24.25				24.25				24.25				24.25				24.25
			Hprt	WT 15	24.33		Hprt	WT 15	24.33		Hprt	WT 15	24.33		Hprt	WT 15	24.33		Hprt	WT 15	24.33
					24.42				24.42				24.42				24.42				24.42
					24.34				24.34				24.34				24.34				24.34
			Hprt	Prog-Tg 1	23.87		Hprt	Prog-Tg 1	23.87		Hprt	Prog-Tg 1	23.87		Hprt	Prog-Tg 1	23.87		Hprt	Prog-Tg 1	23.87
					23.86				23.86				23.86				23.86				23.86
					23.98				23.98				23.98				23.98				23.98
			Hprt	Prog-Tg 2	23.9		Hprt	Prog-Tg 2	23.9		Hprt	Prog-Tg 2	23.9		Hprt	Prog-Tg 2	23.9		Hprt	Prog-Tg 2	23.9
					23.74				23.74				23.74				23.74				23.74
					23.66				23.66				23.66				23.66				23.66
			Hprt	Prog-Tg 3	23.56		Hprt	Prog-Tg 3	23.56		Hprt	Prog-Tg 3	23.56		Hprt	Prog-Tg 3	23.56		Hprt	Prog-Tg 3	23.56
					23.53				23.53				23.53				23.53				23.53
					23.42				23.42				23.42				23.42				23.42
			Hprt	Prog-Tg 4	24.02		Hprt	Prog-Tg 4	24.02		Hprt	Prog-Tg 4	24.02		Hprt	Prog-Tg 4	24.02		Hprt	Prog-Tg 4	24.02
					24.08				24.08				24.08				24.08				24.08
					23.95				23.95				23.95				23.95				23.95
			Hprt	Prog-Tg 5	23.91		Hprt	Prog-Tg 5	23.91		Hprt	Prog-Tg 5	23.91		Hprt	Prog-Tg 5	23.91		Hprt	Prog-Tg 5	23.91
					24.09				24.09				24.09				24.09				24.09
					24.05				24.05				24.05				24.05				24.05
			Hprt	Prog-Tg 6	23.26		Hprt	Prog-Tg 6	23.26		Hprt	Prog-Tg 6	23.26		Hprt	Prog-Tg 6	23.26		Hprt	Prog-Tg 6	23.26
					23.14				23.14				23.14				23.14				23.14
					23.31				23.31				23.31				23.31				23.31
			Hprt	Prog-Tg 7	24.52		Hprt	Prog-Tg 7	24.52		Hprt	Prog-Tg 7	24.52		Hprt	Prog-Tg 7	24.52		Hprt	Prog-Tg 7	24.52
					24.61				24.61				24.61				24.61				24.61
					24.42				24.42				24.42				24.42				24.42
			Hprt	Prog-Tg 8	24.46		Hprt	Prog-Tg 8	24.46		Hprt	Prog-Tg 8	24.46		Hprt	Prog-Tg 8	24.46		Hprt	Prog-Tg 8	24.46
					24.5				24.5				24.5				24.5				24.5
					24.4				24.4				24.4				24.4				24.4
			Hprt	Prog-Tg 9	24.46		Hprt	Prog-Tg 9	24.46		Hprt	Prog-Tg 9	24.46		Hprt	Prog-Tg 9	24.46		Hprt	Prog-Tg 9	24.46
					24.44				24.44				24.44				24.44				24.44
					24.3				24.3				24.3				24.3				24.3
			Hprt	Prog-Tg 10	25.04		Hprt	Prog-Tg 10	25.04		Hprt	Prog-Tg 10	25.04		Hprt	Prog-Tg 10	25.04		Hprt	Prog-Tg 10	25.04
					25.04				25.04				25.04				25.04				25.04
					25.19				25.19				25.19				25.19				25.19
			Hprt	Prog-Tg 11	24.91		Hprt	Prog-Tg 11	24.91		Hprt	Prog-Tg 11	24.91		Hprt	Prog-Tg 11	24.91		Hprt	Prog-Tg 11	24.91
					24.81				24.81				24.81				24.81				24.81
					24.89				24.89				24.89				24.89				24.89
			Hprt	Prog-Tg 12	24.9		Hprt	Prog-Tg 12	24.9		Hprt	Prog-Tg 12	24.9		Hprt	Prog-Tg 12	24.9		Hprt	Prog-Tg 12	24.9
					25.14				25.14				25.14				25.14				25.14
					24.87				24.87				24.87				24.87				24.87
			Hprt	Prog-Tg 13	24.59		Hprt	Prog-Tg 13	24.59		Hprt	Prog-Tg 13	24.59		Hprt	Prog-Tg 13	24.59		Hprt	Prog-Tg 13	24.59
					24.76				24.76				24.76				24.76				24.76
					24.69				24.69				24.69				24.69				24.69
			Hprt	Prog-Tg 14	24.74		Hprt	Prog-Tg 14	24.74		Hprt	Prog-Tg 14	24.74		Hprt	Prog-Tg 14	24.74		Hprt	Prog-Tg 14	24.74
					24.59				24.59				24.59				24.59				24.59
					24.52				24.52				24.52				24.52				24.52
			Hprt	Prog-Tg 15	24.85		Hprt	Prog-Tg 15	24.85		Hprt	Prog-Tg 15	24.85		Hprt	Prog-Tg 15	24.85		Hprt	Prog-Tg 15	24.85
					25.01				25.01				25.01				25.01				25.01
					24.99				24.99				24.99				24.99				24.99
			Target	Sample	Ct value		Target	Sample	Ct value		Target	Sample	Ct value		Target	Sample	Ct value		Target	Sample	Ct value
			Xbp1(T)	WT 1	22.8623		Xbp1s	WT 1	26.8943		Hsp90b1	WT 1	21.433		Hspa5	WT 1	22.1102		Edem1	WT 1	24.5976
					22.8932				27.3505				21.7276				21.3306				24.7651
					23.014				26.8113				21.559				21.3022				24.9422
			Xbp1(T)	WT 2	23.3078		Xbp1s	WT 2	26.9341		Hsp90b1	WT 2	21.8866		Hspa5	WT 2	21.8204		Edem1	WT 2	25.0296
					23.1618				27.7548				22.3782				21.6679				24.868
					23.187				26.6103				21.9945				21.3486				24.9772
			Xbp1(T)	WT 3	23.4975		Xbp1s	WT 3	27.0432		Hsp90b1	WT 3	22.2892		Hspa5	WT 3	22.5305		Edem1	WT 3	25.1782
					23.5062				27.5213				22.8289				21.8662				25.4303
					24.1802				27.065				23.0006				22.0026				25.3261
			Xbp1(T)	WT 4	23.7006		Xbp1s	WT 4	27.1127		Hsp90b1	WT 4	22.3612		Hspa5	WT 4	21.8103		Edem1	WT 4	25.7504
					23.477				27.4091				22.5706				21.8548				25.5003
					23.6309				27.4525				22.4793				21.8772				25.3906
			Xbp1(T)	WT 5	23.0346		Xbp1s	WT 5	27.5253		Hsp90b1	WT 5	22.4479		Hspa5	WT 5	21.6454		Edem1	WT 5	25.1319
					22.9342				27.5342				22.1619				21.7975				25.2969
					23.282				27.4311				22.4035				21.7199				25.236
			Xbp1(T)	WT 6	23.2721		Xbp1s	WT 6	27.3152		Hsp90b1	WT 6	22.1607		Hspa5	WT 6	21.4733		Edem1	WT 6	25.1638
					23.387				27.2832				22.149				21.6651				25.3785
					23.5961				27.6691				22.2682				22.1693				25.4096
			Xbp1(T)	WT 7	24.59		Xbp1s	WT 7	27.35		Hsp90b1	WT 7	23.23		Hspa5	WT 7	23.75		Edem1	WT 7	26.4
					24.4				27.51				23.19				23.79				25.97
					24.29				27.46				23.12				23.28				26.27
			Xbp1(T)	WT 8	23.94		Xbp1s	WT 8	27.41		Hsp90b1	WT 8	23.06		Hspa5	WT 8	23.32		Edem1	WT 8	26.18
					24.06				27.42				23.03				23.37				26.32
					24.16				27.96				22.82				23.52				26.18
			Xbp1(T)	WT 9	23.73		Xbp1s	WT 9	27.46		Hsp90b1	WT 9	22.55		Hspa5	WT 9	22.76		Edem1	WT 9	25.79
					24.02				27.4				22.78				22.66				25.93
					24.17				27.12				22.87				22.99				25.55
			Xbp1(T)	WT 10	25.27		Xbp1s	WT 10	28.4		Hsp90b1	WT 10	23.61		Hspa5	WT 10	24.31		Edem1	WT 10	26.79
					24.82				28.68				23.5				24.14				26.81
					24.99				28.4				23.49				24.16				26.66
			Xbp1(T)	WT 11	24.96		Xbp1s	WT 11	28.66		Hsp90b1	WT 11	23.33		Hspa5	WT 11	23.81		Edem1	WT 11	26.59
					24.95				28.78				23.36				24.1				26.73
					24.8				28.56				23.3				24.01				26.54
			Xbp1(T)	WT 12	24.83		Xbp1s	WT 12	28.53		Hsp90b1	WT 12	23.18		Hspa5	WT 12	23.81		Edem1	WT 12	26.48
					24.93				28.42				23.33				23.92				26.66
					24.98				28.19				23.13				24.04				26.62
			Xbp1(T)	WT 13	25.26		Xbp1s	WT 13	29.29		Hsp90b1	WT 13	23.15		Hspa5	WT 13	24.02		Edem1	WT 13	26.71
					25.05				29.07				23.23				24.02				26.65
					25.17				29.19				23.31				23.98				26.77
			Xbp1(T)	WT 14	25.26		Xbp1s	WT 14	29.24		Hsp90b1	WT 14	23.25		Hspa5	WT 14	24.11		Edem1	WT 14	26.78
					25.13				29.18				23.31				23.86				26.55
					25.02				29.27				23.28				23.78				26.28
			Xbp1(T)	WT 15	24.89		Xbp1s	WT 15	28.92		Hsp90b1	WT 15	23.1		Hspa5	WT 15	23.76		Edem1	WT 15	26.15
					25.19				29.27				23.19				23.91				26.52
					25.28				28.84				22.95				24.07				26.7
			Xbp1(T)	Prog-Tg 1	23.9208		Xbp1s	Prog-Tg 1	27.4893		Hsp90b1	Prog-Tg 1	22.7007		Hspa5	Prog-Tg 1	22.38		Edem1	Prog-Tg 1	25.8178
					24.0568				29.741				22.8292				22.6352				25.9956
					24.2148				27.1687				23.0817				22.5212				25.98
			Xbp1(T)	Prog-Tg 2	23.6528		Xbp1s	Prog-Tg 2	26.9569		Hsp90b1	Prog-Tg 2	22.7505		Hspa5	Prog-Tg 2	22.4323		Edem1	Prog-Tg 2	25.8651
					23.6228				27.1017				22.9979				22.288				25.7708
					23.5513				26.9985				23.1157				22.5949				25.7891
			Xbp1(T)	Prog-Tg 3	23.0834		Xbp1s	Prog-Tg 3	26.5724		Hsp90b1	Prog-Tg 3	22.4119		Hspa5	Prog-Tg 3	22.2634		Edem1	Prog-Tg 3	25.474
					23.5959				26.8858				22.1992				21.7677				25.55
					23.9284				26.9195				22.5433				22.0202				25.3787
			Xbp1(T)	Prog-Tg 4	23.5199		Xbp1s	Prog-Tg 4	27.1544		Hsp90b1	Prog-Tg 4	22.6841		Hspa5	Prog-Tg 4	22.3238		Edem1	Prog-Tg 4	25.6243
					23.9084				27.1296				22.9266				22.6537				25.7139
					23.8693				26.8728				23.0391				22.4466				25.4653
			Xbp1(T)	Prog-Tg 5	23.6836		Xbp1s	Prog-Tg 5	26.9961		Hsp90b1	Prog-Tg 5	22.9192		Hspa5	Prog-Tg 5	22.1706		Edem1	Prog-Tg 5	25.6906
					23.7662				27.0512				22.7832				22.1585				25.7471
					23.7885				27.5369				23.0018				22.12				25.7748
			Xbp1(T)	Prog-Tg 6	23.0038		Xbp1s	Prog-Tg 6	26.4107		Hsp90b1	Prog-Tg 6	23.0849		Hspa5	Prog-Tg 6	21.5547		Edem1	Prog-Tg 6	25.2843
					22.6191				26.2485				22.3148				21.822				25.1915
					22.6994				26.4974				22.5076				21.9077				25.234
			Xbp1(T)	Prog-Tg 7	24.45		Xbp1s	Prog-Tg 7	27.48		Hsp90b1	Prog-Tg 7	23.37		Hspa5	Prog-Tg 7	23.33		Edem1	Prog-Tg 7	26.23
					24.55				27.67				23.39				23.19				26.03
					24.63				27.58				23.4				23.15				25.8
			Xbp1(T)	Prog-Tg 8	24.52		Xbp1s	Prog-Tg 8	27.67		Hsp90b1	Prog-Tg 8	23.32		Hspa5	Prog-Tg 8	23.12		Edem1	Prog-Tg 8	26.25
					24.37				27.66				23.19				23.64				26.52
					24.28				27.66				23.22				23.58				26.38
			Xbp1(T)	Prog-Tg 9	24.19		Xbp1s	Prog-Tg 9	27.73		Hsp90b1	Prog-Tg 9	23.27		Hspa5	Prog-Tg 9	23.34		Edem1	Prog-Tg 9	26.26
					24.47				27.6				23.42				23.68				26.4
					24.68				27.55				23.48				23.45				25.8
			Xbp1(T)	Prog-Tg 10	24.89		Xbp1s	Prog-Tg 10	28.3		Hsp90b1	Prog-Tg 10	23.19		Hspa5	Prog-Tg 10	23.82		Edem1	Prog-Tg 10	26.51
					25.1				28.26				23.3				23.72				26.56
					25.12				28.39				23.43				23.84				26.53
			Xbp1(T)	Prog-Tg 11	24.95		Xbp1s	Prog-Tg 11	28.57		Hsp90b1	Prog-Tg 11	23.46		Hspa5	Prog-Tg 11	24.1		Edem1	Prog-Tg 11	26.84
					25.34				28.58				23.35				24.17				26.73
					25.01				28.69				23.42				24.21				27
			Xbp1(T)	Prog-Tg 12	24.94		Xbp1s	Prog-Tg 12	28.6		Hsp90b1	Prog-Tg 12	23.36		Hspa5	Prog-Tg 12	24.1		Edem1	Prog-Tg 12	26.76
					25.33				28.64				23.63				24.2				26.75
					25.24				28.39				23.67				24.08				26.68
			Xbp1(T)	Prog-Tg 13	25.02		Xbp1s	Prog-Tg 13	28.27		Hsp90b1	Prog-Tg 13	23.51		Hspa5	Prog-Tg 13	24.14		Edem1	Prog-Tg 13	26.81
					25.09				28.18				23.47				24.2				26.54
					25.3				28.48				23.55				24.23				26.45
			Xbp1(T)	Prog-Tg 14	25.02		Xbp1s	Prog-Tg 14	28.36		Hsp90b1	Prog-Tg 14	23		Hspa5	Prog-Tg 14	24.03		Edem1	Prog-Tg 14	26.5
					24.7				28.31				22.91				23.68				26.43
					24.98				28.14				23.01				23.35				26.13
			Xbp1(T)	Prog-Tg 15	25.04		Xbp1s	Prog-Tg 15	28.64		Hsp90b1	Prog-Tg 15	23.39		Hspa5	Prog-Tg 15	23.92		Edem1	Prog-Tg 15	26.36
					25.22				28.48				23.41				24.09				26.54
					25.37				28.41				23.24				24.22				26.66
