# Supplementary material for: The unfolded protein response in progeria arteries originates from non-endothelial cell types
Source: Life Sci Alliance. 2025 Dec 1;9(2):e202503485. doi: 10.26508/lsa.202503485 (PMC12670121; doi:10.26508/lsa.202503485)
Supplement: Supplementary file 3 [file LSA-2025-03485_SdataF3.xlsx]

## Sheet: Fig 3B
	Primary Lung ECs		Target	Sample	Ct value		Target	Sample	Ct value		Target	Sample	Ct value
			Hprt	WT 1	23.41		Hprt	WT 1	23.41		Hprt	WT 1	24.16
					23.3				23.3				24.22
					23.24				23.24				24.19
			Hprt	WT 2	23.34		Hprt	WT 2	23.34		Hprt	WT 2	23.95
					23.22				23.22				23.68
					23.61				23.61				23.54
			Hprt	WT 3	24.06		Hprt	WT 3	24.06		Hprt	WT 3	24.3
					24.92				24.92				24.32
					23.91				23.91				24.35
			Hprt	WT 4	23.76		Hprt	WT 4	23.76		Hprt	WT 4	24.47
					23.82				23.82				24.46
					24.1				24.1				24.45
			Hprt	WT 5	23.17		Hprt	WT 5	23.17		Hprt	WT 5	24.12
					24.54				24.54				24
					23.76				23.76				24.07
			Hprt	WT 6	23.25		Hprt	WT 6	23.25		Hprt	WT 6	24.08
					23.74				23.74				23.98
					23.68				23.68				24.12
			Hprt	WT 7	24.71		Hprt	WT 7	24.71		Hprt	WT 7	24.71
					24.72				24.72				24.72
					24.58				24.58				24.58
			Hprt	WT 8	24.49		Hprt	WT 8	24.49		Hprt	WT 8	24.49
					24.59				24.59				24.59
					24.45				24.45				24.45
			Hprt	WT 9	24.3		Hprt	WT 9	24.3		Hprt	WT 9	24.3
					24.34				24.34				24.34
					24.18				24.18				24.18
			Hprt	WT 10	25.22		Hprt	WT 10	25.22		Hprt	WT 10	25.22
					25.38				25.38				25.38
					25.26				25.26				25.26
			Hprt	WT 11	25.09		Hprt	WT 11	25.09		Hprt	WT 11	25.09
					24.81				24.81				24.81
					24.79				24.79				24.79
			Hprt	WT 12	24.88		Hprt	WT 12	24.88		Hprt	WT 12	24.88
					24.98				24.98				24.98
					25				25				25
			Hprt	WT 13	24.24		Hprt	WT 13	24.24		Hprt	WT 13	24.24
					24.39				24.39				24.39
					24.23				24.23				24.23
			Hprt	WT 14	24.45		Hprt	WT 14	24.45		Hprt	WT 14	24.45
					24.4				24.4				24.4
					24.25				24.25				24.25
			Hprt	WT 15	24.33		Hprt	WT 15	24.33		Hprt	WT 15	24.33
					24.42				24.42				24.42
					24.34				24.34				24.34
			Hprt	Prog-Tg 1	23.87		Hprt	Prog-Tg 1	23.87		Hprt	Prog-Tg 1	24.9
					23.86				23.86				24.86
					23.98				23.98				24.86
			Hprt	Prog-Tg 2	23.9		Hprt	Prog-Tg 2	23.9		Hprt	Prog-Tg 2	24.78
					23.74				23.74				24.58
					23.66				23.66				24.61
			Hprt	Prog-Tg 3	23.56		Hprt	Prog-Tg 3	23.56		Hprt	Prog-Tg 3	24.23
					23.53				23.53				24.42
					23.42				23.42				24.31
			Hprt	Prog-Tg 4	24.02		Hprt	Prog-Tg 4	24.02		Hprt	Prog-Tg 4	25.01
					24.08				24.08				24.97
					23.95				23.95				25.08
			Hprt	Prog-Tg 5	23.91		Hprt	Prog-Tg 5	23.91		Hprt	Prog-Tg 5	25.07
					24.09				24.09				24.95
					24.05				24.05				24.93
			Hprt	Prog-Tg 6	23.26		Hprt	Prog-Tg 6	23.26		Hprt	Prog-Tg 6	24.36
					23.14				23.14				24.15
					23.31				23.31				24.24
			Hprt	Prog-Tg 7	24.52		Hprt	Prog-Tg 7	24.52		Hprt	Prog-Tg 7	24.52
					24.61				24.61				24.61
					24.42				24.42				24.42
			Hprt	Prog-Tg 8	24.46		Hprt	Prog-Tg 8	24.46		Hprt	Prog-Tg 8	24.46
					24.5				24.5				24.5
					24.4				24.4				24.4
			Hprt	Prog-Tg 9	24.46		Hprt	Prog-Tg 9	24.46		Hprt	Prog-Tg 9	24.46
					24.44				24.44				24.44
					24.3				24.3				24.3
			Hprt	Prog-Tg 10	25.04		Hprt	Prog-Tg 10	25.04		Hprt	Prog-Tg 10	25.04
					25.04				25.04				25.04
					25.19				25.19				25.19
			Hprt	Prog-Tg 11	24.91		Hprt	Prog-Tg 11	24.91		Hprt	Prog-Tg 11	24.91
					24.81				24.81				24.81
					24.89				24.89				24.89
			Hprt	Prog-Tg 12	24.9		Hprt	Prog-Tg 12	24.9		Hprt	Prog-Tg 12	24.9
					25.14				25.14				25.14
					24.87				24.87				24.87
			Hprt	Prog-Tg 13	24.59		Hprt	Prog-Tg 13	24.59		Hprt	Prog-Tg 13	24.59
					24.76				24.76				24.76
					24.69				24.69				24.69
			Hprt	Prog-Tg 14	24.74		Hprt	Prog-Tg 14	24.74		Hprt	Prog-Tg 14	24.74
					24.59				24.59				24.59
					24.52				24.52				24.52
			Hprt	Prog-Tg 15	24.85		Hprt	Prog-Tg 15	24.85		Hprt	Prog-Tg 15	24.85
					25.01				25.01				25.01
					24.99				24.99				24.99
			Target	Sample	Ct value		Target	Sample	Ct value		Target	Sample	Ct value
			Atf4	WT 1	22.8011		Chop	WT 1	26.8992		Gadd34	WT 1	25.87
					23.1316				27.337				25.96
					23.1644				27.1287				25.55
			Atf4	WT 2	22.9905		Chop	WT 2	27.0604		Gadd34	WT 2	26.02
					22.5428				26.9909				25.69
					23.3649				27.052				25.68
			Atf4	WT 3	22.7749		Chop	WT 3	27.9349		Gadd34	WT 3	25.57
					22.7068				27.4936				25.34
					22.6041				27.7668				25.18
			Atf4	WT 4	22.5344		Chop	WT 4	27.9381		Gadd34	WT 4	25.97
					22.5442				27.6307				25.99
					22.6164				27.4958				26.01
			Atf4	WT 5	22.4959		Chop	WT 5	27.3271		Gadd34	WT 5	26.09
					22.7178				27.0648				25.79
					22.399				27.5417				26.24
			Atf4	WT 6	22.7123		Chop	WT 6	27.2994		Gadd34	WT 6	26.18
					22.5041				27.3733				26.11
					23.0525				27.9042				26.12
			Atf4	WT 7	22.81		Chop	WT 7	26.38		Gadd34	WT 7	26.82
					22.12				26.39				26.8
					22.28				26.65				26.87
			Atf4	WT 8	21.92		Chop	WT 8	26.19		Gadd34	WT 8	26.53
					22.76				26.17				26.47
					22.5				26.25				26.32
			Atf4	WT 9	21.66		Chop	WT 9	25.97		Gadd34	WT 9	26.18
					22.17				26.14				26.39
					22.08				25.99				26.47
			Atf4	WT 10	23.22		Chop	WT 10	27.68		Gadd34	WT 10	26.99
					23.24				27.5				26.78
					23.2				27.44				26.74
			Atf4	WT 11	22.96		Chop	WT 11	27.18		Gadd34	WT 11	26.7
					23				27.04				26.6
					22.97				27.34				26.59
			Atf4	WT 12	22.8		Chop	WT 12	27.41		Gadd34	WT 12	26.49
					22.76				27.21				26.38
					23.01				27.16				26.51
			Atf4	WT 13	23.48		Chop	WT 13	27.46		Gadd34	WT 13	27.74
					23.47				27.38				27.48
					23.41				27.5				27.46
			Atf4	WT 14	23.67		Chop	WT 14	27.48		Gadd34	WT 14	27.63
					23.45				27.06				27.51
					23.16				26.85				27.42
			Atf4	WT 15	23.31		Chop	WT 15	27.16		Gadd34	WT 15	27.52
					23.51				27.19				27.39
					23.49				27.26				27.33
			Atf4	Prog-Tg 1	22.5576		Chop	Prog-Tg 1	27.7819		Gadd34	Prog-Tg 1	25.79
					22.5133				27.761				25.87
					22.8132				28.2742				25.65
			Atf4	Prog-Tg 2	22.5495		Chop	Prog-Tg 2	28.2051		Gadd34	Prog-Tg 2	25.42
					22.5311				27.8027				25.46
					22.585				27.5368				25.34
			Atf4	Prog-Tg 3	22.0861		Chop	Prog-Tg 3	27.8945		Gadd34	Prog-Tg 3	25.34
					22.0172				27.8879				25.38
					22.1936				28.0074				25.29
			Atf4	Prog-Tg 4	22.2879		Chop	Prog-Tg 4	27.7651		Gadd34	Prog-Tg 4	25.44
					22.4757				28.2322				25.39
					22.3502				27.8092				25.38
			Atf4	Prog-Tg 5	22.3021		Chop	Prog-Tg 5	27.2543		Gadd34	Prog-Tg 5	25.79
					22.3116				27.294				25.61
					22.4701				27.8934				25.79
			Atf4	Prog-Tg 6	22.0911		Chop	Prog-Tg 6	27.462		Gadd34	Prog-Tg 6	25.37
					21.9818				27.1795				25.31
					21.9001				27.1221				25.33
			Atf4	Prog-Tg 7	22.54		Chop	Prog-Tg 7	26.12		Gadd34	Prog-Tg 7	26.73
					22.49				26.52				26.48
					22.57				26.3				26.37
			Atf4	Prog-Tg 8	22.42		Chop	Prog-Tg 8	26.28		Gadd34	Prog-Tg 8	26.67
					22.77				26.34				26.34
					22.83				26.13				26.3
			Atf4	Prog-Tg 9	22.3		Chop	Prog-Tg 9	25.75		Gadd34	Prog-Tg 9	26.23
					22.87				26.36				26.34
					22.87				26.36				26.36
			Atf4	Prog-Tg 10	23.06		Chop	Prog-Tg 10	27.11		Gadd34	Prog-Tg 10	26.75
					23.03				27.01				26.48
					23.04				26.98				26.57
			Atf4	Prog-Tg 11	22.97		Chop	Prog-Tg 11	26.6		Gadd34	Prog-Tg 11	26.69
					23.11				26.84				26.5
					23.3				27.01				26.69
			Atf4	Prog-Tg 12	23.26		Chop	Prog-Tg 12	26.92		Gadd34	Prog-Tg 12	26.62
					23.13				26.99				26.41
					23.2				26.78				26.61
			Atf4	Prog-Tg 13	23.91		Chop	Prog-Tg 13	27.53		Gadd34	Prog-Tg 13	26.75
					23.86				27.36				26.77
					23.84				27.27				26.69
			Atf4	Prog-Tg 14	23.54		Chop	Prog-Tg 14	27.09		Gadd34	Prog-Tg 14	26.57
					23.32				26.81				26.58
					23.28				26.73				26.71
			Atf4	Prog-Tg 15	23.57		Chop	Prog-Tg 15	27.11		Gadd34	Prog-Tg 15	27.07
					23.66				27.42				26.78
					23.87				27.31				26.68

## Sheet: Fig 3F
	Primary Lung ECs		Target	Sample	Ct value		Target	Sample	Ct value
			Hprt	WT 1	23.41		Hprt	WT 1	24.16
					23.3				24.22
					23.24				24.19
			Hprt	WT 2	23.34		Hprt	WT 2	23.95
					23.22				23.68
					23.61				23.54
			Hprt	WT 3	24.06		Hprt	WT 3	24.3
					24.92				24.32
					23.91				24.35
			Hprt	WT 4	23.76		Hprt	WT 4	24.47
					23.82				24.46
					24.1				24.45
			Hprt	WT 5	23.17		Hprt	WT 5	24.12
					24.54				24
					23.76				24.07
			Hprt	WT 6	23.25		Hprt	WT 6	24.08
					23.74				23.98
					23.68				24.12
			Hprt	WT 7	24.71		Hprt	WT 7	24.71
					24.72				24.72
					24.58				24.58
			Hprt	WT 8	24.49		Hprt	WT 8	24.49
					24.59				24.59
					24.45				24.45
			Hprt	WT 9	24.3		Hprt	WT 9	24.3
					24.34				24.34
					24.18				24.18
			Hprt	WT 10	25.22		Hprt	WT 10	25.22
					25.38				25.38
					25.26				25.26
			Hprt	WT 11	25.09		Hprt	WT 11	25.09
					24.81				24.81
					24.79				24.79
			Hprt	WT 12	24.88		Hprt	WT 12	24.88
					24.98				24.98
					25				25
			Hprt	WT 13	24.24		Hprt	WT 13	24.24
					24.39				24.39
					24.23				24.23
			Hprt	WT 14	24.45		Hprt	WT 14	24.45
					24.4				24.4
					24.25				24.25
			Hprt	WT 15	24.33		Hprt	WT 15	24.33
					24.42				24.42
					24.34				24.34
			Hprt	Prog-Tg 1	23.87		Hprt	Prog-Tg 1	24.9
					23.86				24.86
					23.98				24.86
			Hprt	Prog-Tg 2	23.9		Hprt	Prog-Tg 2	24.78
					23.74				24.58
					23.66				24.61
			Hprt	Prog-Tg 3	23.56		Hprt	Prog-Tg 3	24.23
					23.53				24.42
					23.42				24.31
			Hprt	Prog-Tg 4	24.02		Hprt	Prog-Tg 4	25.01
					24.08				24.97
					23.95				25.08
			Hprt	Prog-Tg 5	23.91		Hprt	Prog-Tg 5	25.07
					24.09				24.95
					24.05				24.93
			Hprt	Prog-Tg 6	23.26		Hprt	Prog-Tg 6	24.36
					23.14				24.15
					23.31				24.24
			Hprt	Prog-Tg 7	24.52		Hprt	Prog-Tg 7	24.52
					24.61				24.61
					24.42				24.42
			Hprt	Prog-Tg 8	24.46		Hprt	Prog-Tg 8	24.46
					24.5				24.5
					24.4				24.4
			Hprt	Prog-Tg 9	24.46		Hprt	Prog-Tg 9	24.46
					24.44				24.44
					24.3				24.3
			Hprt	Prog-Tg 10	25.04		Hprt	Prog-Tg 10	25.04
					25.04				25.04
					25.19				25.19
			Hprt	Prog-Tg 11	24.91		Hprt	Prog-Tg 11	24.91
					24.81				24.81
					24.89				24.89
			Hprt	Prog-Tg 12	24.9		Hprt	Prog-Tg 12	24.9
					25.14				25.14
					24.87				24.87
			Hprt	Prog-Tg 13	24.59		Hprt	Prog-Tg 13	24.59
					24.76				24.76
					24.69				24.69
			Hprt	Prog-Tg 14	24.74		Hprt	Prog-Tg 14	24.74
					24.59				24.59
					24.52				24.52
			Hprt	Prog-Tg 15	24.85		Hprt	Prog-Tg 15	24.85
					25.01				25.01
					24.99				24.99
			Target	Sample	Ct value		Target	Sample	Ct value
			Atf6	WT 1	25.4333		Calr	WT 1	22.11
					25.7473				22.04
					38.4401				21.83
			Atf6	WT 2	25.4385		Calr	WT 2	21.97
					25.65				21.8
					25.57				21.7
			Atf6	WT 3	25.894		Calr	WT 3	21.8
					26.0831				21.73
					26.3668				21.62
			Atf6	WT 4	26.03		Calr	WT 4	22.19
					26.0176				22.08
					26.0549				22.08
			Atf6	WT 5	25.9899		Calr	WT 5	21.57
					26.0475				22.01
					25.9218				21.93
			Atf6	WT 6	26.054		Calr	WT 6	22.24
					25.9146				22.09
					26.3175				22.29
			Atf6	WT 7	25.98		Calr	WT 7	22.8
					25.91				22.6
					25.99				22.67
			Atf6	WT 8	25.84		Calr	WT 8	22.45
					25.9				22.42
					25.79				22.47
			Atf6	WT 9	25.78		Calr	WT 9	22.25
					25.53				22.12
					25.67				22.47
			Atf6	WT 10	26.86		Calr	WT 10	23.14
					26.6				23.14
					26.63				22.71
			Atf6	WT 11	26.65		Calr	WT 11	22.83
					26.35				22.92
					26.25				22.87
			Atf6	WT 12	26.37		Calr	WT 12	22.48
					26.31				22.73
					26.16				22.7
			Atf6	WT 13	27.03		Calr	WT 13	23.27
					26.67				23.02
					26.8				23.13
			Atf6	WT 14	26.53		Calr	WT 14	23.14
					26.48				23.19
					26.77				23.1
			Atf6	WT 15	26.74		Calr	WT 15	23.13
					26.37				22.99
					26.59				23.03
			Atf6	Prog-Tg 1	26.2866		Calr	Prog-Tg 1	22.55
					26.2157				22.62
					26.2277				22.88
			Atf6	Prog-Tg 2	26.4232		Calr	Prog-Tg 2	22.34
					26.2458				22.08
					26.0303				21.92
			Atf6	Prog-Tg 3	25.889		Calr	Prog-Tg 3	22.03
					25.9188				22.12
					26.0945				22.09
			Atf6	Prog-Tg 4	26.0855		Calr	Prog-Tg 4	22.33
					26.1479				22.38
					27.3209				22.43
			Atf6	Prog-Tg 5	26.1559		Calr	Prog-Tg 5	22.41
					26.2153				22.27
					26.1063				22.38
			Atf6	Prog-Tg 6	25.6314		Calr	Prog-Tg 6	21.94
					25.5046				21.7
					25.7475				21.95
			Atf6	Prog-Tg 7	26.13		Calr	Prog-Tg 7	22.75
					26.18				22.61
					26.19				22.75
			Atf6	Prog-Tg 8	26.3		Calr	Prog-Tg 8	22.51
					26.08				22.88
					26.08				22.65
			Atf6	Prog-Tg 9	26.06		Calr	Prog-Tg 9	22.81
					25.93				22.52
					26.2				22.44
			Atf6	Prog-Tg 10	26.71		Calr	Prog-Tg 10	22.68
					26.48				23.09
					26.56				22.86
			Atf6	Prog-Tg 11	26.85		Calr	Prog-Tg 11	22.65
					26.7				22.72
					26.44				22.59
			Atf6	Prog-Tg 12	26.45		Calr	Prog-Tg 12	22.9
					26.61				22.96
					26.57				23.05
			Atf6	Prog-Tg 13	26.59		Calr	Prog-Tg 13	23.07
					26.86				22.87
					26.81				22.98
			Atf6	Prog-Tg 14	26.43		Calr	Prog-Tg 14	22.46
					26.44				22.64
					26.67				22.95
			Atf6	Prog-Tg 15	26.77		Calr	Prog-Tg 15	23.1
					26.8				22.87
					26.63				23.15
