# Supplementary material for: The unfolded protein response in progeria arteries originates from non-endothelial cell types
Source: Life Sci Alliance. 2025 Dec 1;9(2):e202503485. doi: 10.26508/lsa.202503485 (PMC12670121; doi:10.26508/lsa.202503485)
Supplement: Supplementary file 4 [file LSA-2025-03485_SdataFS1.xlsx]

## Sheet: Fig S1A
	Primary Lung ECs		Target	Sample	Ct value		Target	Sample	Ct value		Target	Sample	Ct value		Target	Sample	Ct value		Target	Sample	Ct value		Target	Sample	Ct value
			Hprt	WT, Tun. (0h) 1	24.01		Hprt	WT, Tun. (0h) 1	24.01		Hprt	WT, Tun. (0h) 1	24.01		Hprt	WT, Tun. (0h) 1	24.01		Hprt	WT, Tun. (0h) 1	24.01		Hprt	WT, Tun. (0h) 1	24.67
					23.66				23.66				23.66				23.66				23.66				24.72
					24.02				24.02				24.02				24.02				24.02				24.55
			Hprt	WT, Tun. (0h) 2	23.54		Hprt	WT, Tun. (0h) 2	23.54		Hprt	WT, Tun. (0h) 2	23.54		Hprt	WT, Tun. (0h) 2	23.54		Hprt	WT, Tun. (0h) 2	23.54		Hprt	WT, Tun. (0h) 2	24.53
					23.86				23.86				23.86				23.86				23.86				24.48
					34.16				34.16				34.16				34.16				34.16				24.4
			Hprt	WT, Tun. (0h) 3	23.67		Hprt	WT, Tun. (0h) 3	23.67		Hprt	WT, Tun. (0h) 3	23.67		Hprt	WT, Tun. (0h) 3	23.67		Hprt	WT, Tun. (0h) 3	23.67		Hprt	WT, Tun. (0h) 3	24.38
					24				24				24				24				24				24.49
					23.83				23.83				23.83				23.83				23.83				24.44
			Hprt	WT, Tun.(2h) 1	24.05		Hprt	WT, Tun.(2h) 1	24.05		Hprt	WT, Tun.(2h) 1	24.05		Hprt	WT, Tun.(2h) 1	24.05		Hprt	WT, Tun.(2h) 1	24.05		Hprt	WT, Tun.(2h) 1	24.74
					23.76				23.76				23.76				23.76				23.76				24.83
					24.14				24.14				24.14				24.14				24.14				24.48
			Hprt	WT, Tun.(2h) 2	27.08		Hprt	WT, Tun.(2h) 2	27.08		Hprt	WT, Tun.(2h) 2	27.08		Hprt	WT, Tun.(2h) 2	27.08		Hprt	WT, Tun.(2h) 2	27.08		Hprt	WT, Tun.(2h) 2	25.7
					25.2				25.2				25.2				25.2				25.2				25.59
					25.33				25.33				25.33				25.33				25.33				25.56
			Hprt	WT, Tun.(2h) 3	24.08		Hprt	WT, Tun.(2h) 3	24.08		Hprt	WT, Tun.(2h) 3	24.08		Hprt	WT, Tun.(2h) 3	24.08		Hprt	WT, Tun.(2h) 3	24.08		Hprt	WT, Tun.(2h) 3	24.81
					25.41				25.41				25.41				25.41				25.41				24.71
					25.74				25.74				25.74				25.74				25.74				24.64
			Hprt	WT, Tun. (4h) 1	24.02		Hprt	WT, Tun. (4h) 1	24.02		Hprt	WT, Tun. (4h) 1	24.02		Hprt	WT, Tun. (4h) 1	24.02		Hprt	WT, Tun. (4h) 1	24.02		Hprt	WT, Tun. (4h) 1	24.53
					23.79				23.79				23.79				23.79				23.79				24.65
					25.01				25.01				25.01				25.01				25.01				24.44
			Hprt	WT, Tun. (4h) 2	23.85		Hprt	WT, Tun. (4h) 2	23.85		Hprt	WT, Tun. (4h) 2	23.85		Hprt	WT, Tun. (4h) 2	23.85		Hprt	WT, Tun. (4h) 2	23.85		Hprt	WT, Tun. (4h) 2	24.2
					23.69				23.69				23.69				23.69				23.69				24.06
					23.98				23.98				23.98				23.98				23.98				24.11
			Hprt	WT, Tun. (4h) 3	23.14		Hprt	WT, Tun. (4h) 3	23.14		Hprt	WT, Tun. (4h) 3	23.14		Hprt	WT, Tun. (4h) 3	23.14		Hprt	WT, Tun. (4h) 3	23.14		Hprt	WT, Tun. (4h) 3	24.21
					23.72				23.72				23.72				23.72				23.72				24.11
					23.87				23.87				23.87				23.87				23.87				24.05
			Hprt	WT, Tun. (8h) 1	24.27		Hprt	WT, Tun. (8h) 1	24.27		Hprt	WT, Tun. (8h) 1	24.27		Hprt	WT, Tun. (8h) 1	24.27		Hprt	WT, Tun. (8h) 1	24.27		Hprt	WT, Tun. (8h) 1	24.81
					23.78				23.78				23.78				23.78				23.78				24.48
					23.81				23.81				23.81				23.81				23.81				24.73
			Hprt	WT, Tun. (8h) 2	23.5		Hprt	WT, Tun. (8h) 2	23.5		Hprt	WT, Tun. (8h) 2	23.5		Hprt	WT, Tun. (8h) 2	23.5		Hprt	WT, Tun. (8h) 2	23.5		Hprt	WT, Tun. (8h) 2	24.21
					23.94				23.94				23.94				23.94				23.94				24.12
					23.98				23.98				23.98				23.98				23.98				24.19
			Hprt	WT, Tun. (8h) 3	24.3		Hprt	WT, Tun. (8h) 3	24.3		Hprt	WT, Tun. (8h) 3	24.3		Hprt	WT, Tun. (8h) 3	24.3		Hprt	WT, Tun. (8h) 3	24.3		Hprt	WT, Tun. (8h) 3	24.84
					24.18				24.18				24.18				24.18				24.18				24.68
					24.3				24.3				24.3				24.3				24.3				24.63
			Hprt	WT, Tun. (24h) 1	24.32		Hprt	WT, Tun. (24h) 1	24.32		Hprt	WT, Tun. (24h) 1	24.32		Hprt	WT, Tun. (24h) 1	24.32		Hprt	WT, Tun. (24h) 1	24.32		Hprt	WT, Tun. (24h) 1	24.76
					24.18				24.18				24.18				24.18				24.18				24.45
					24.37				24.37				24.37				24.37				24.37				24.72
			Hprt	WT, Tun. (24h) 2	24.09		Hprt	WT, Tun. (24h) 2	24.09		Hprt	WT, Tun. (24h) 2	24.09		Hprt	WT, Tun. (24h) 2	24.09		Hprt	WT, Tun. (24h) 2	24.09		Hprt	WT, Tun. (24h) 2	24.51
					24.07				24.07				24.07				24.07				24.07				24.66
					24.07				24.07				24.07				24.07				24.07				24.51
			Hprt	WT, Tun. (24h) 3	24.02		Hprt	WT, Tun. (24h) 3	24.02		Hprt	WT, Tun. (24h) 3	24.02		Hprt	WT, Tun. (24h) 3	24.02		Hprt	WT, Tun. (24h) 3	24.02		Hprt	WT, Tun. (24h) 3	25.06
					24.45				24.45				24.45				24.45				24.45				24.95
					24.71				24.71				24.71				24.71				24.71				25.07
			Target	Sample	Ct value		Target	Sample	Ct value		Target	Sample	Ct value		Target	Sample	Ct value		Target	Sample	Ct value		Target	Sample	Ct value
			Xbp1s	WT, Tun. (0h) 1	28.25		Hsp90b1	WT, Tun. (0h) 1	22.6157		Atf4	WT, Tun. (0h) 1	23.4423		Chop	WT, Tun. (0h) 1	27.0682		Atf6	WT, Tun. (0h) 1	26.1897		Calr	WT, Tun. (0h) 1	22.38
					28.4874				23.05				23.2825				26.9412				26.2014				22.47
					28.1697				22.9086				24.1787				27.1175				26.1851				22.15
			Xbp1s	WT, Tun. (0h) 2	29.7565		Hsp90b1	WT, Tun. (0h) 2	22.5166		Atf4	WT, Tun. (0h) 2	22.994		Chop	WT, Tun. (0h) 2	26.6402		Atf6	WT, Tun. (0h) 2	27.3958		Calr	WT, Tun. (0h) 2	22.6
					29.4584				22.572				23.5069				26.7562				26.2476				22.53
					28.5278				22.7262				23.0954				26.6247				26.3273				22.31
			Xbp1s	WT, Tun. (0h) 3	28.1284		Hsp90b1	WT, Tun. (0h) 3	22.6407		Atf4	WT, Tun. (0h) 3	23.9185		Chop	WT, Tun. (0h) 3	26.4048		Atf6	WT, Tun. (0h) 3	26.1		Calr	WT, Tun. (0h) 3	22.53
					28.8306				22.3409				23.0337				26.7141				26.2851				22.49
					28.3798				22.6383				22.9986				26.8409				25.8286				22.53
			Xbp1s	WT, Tun.(2h) 1	-		Hsp90b1	WT, Tun.(2h) 1	22.766		Atf4	WT, Tun.(2h) 1	22.933		Chop	WT, Tun.(2h) 1	25.5995		Atf6	WT, Tun.(2h) 1	26.1597		Calr	WT, Tun.(2h) 1	22.82
					25.4516				23.0813				22.6832				25.6773				26.4023				22.48
					26.9856				23.2877				23.0448				25.7602				26.2604				22.28
			Xbp1s	WT, Tun.(2h) 2	26.6451		Hsp90b1	WT, Tun.(2h) 2	24.0367		Atf4	WT, Tun.(2h) 2	23.8917		Chop	WT, Tun.(2h) 2	27.6164		Atf6	WT, Tun.(2h) 2	27.0978		Calr	WT, Tun.(2h) 2	23.65
					26.6502				24.0674				23.8566				26.9891				27.1685				23.32
					26.7161				24.502				25.3993				27.2303				27.4158				23.59
			Xbp1s	WT, Tun.(2h) 3	25.6718		Hsp90b1	WT, Tun.(2h) 3	23.2308		Atf4	WT, Tun.(2h) 3	23.0026		Chop	WT, Tun.(2h) 3	25.6465		Atf6	WT, Tun.(2h) 3	26.2237		Calr	WT, Tun.(2h) 3	22.93
					25.5751				22.5992				22.8053				25.7222				26.3665				22.71
					25.6934				22.8827				22.709				25.7717				26.5165				22.63
			Xbp1s	WT, Tun. (4h) 1	23.5752		Hsp90b1	WT, Tun. (4h) 1	21.2954		Atf4	WT, Tun. (4h) 1	21.8444		Chop	WT, Tun. (4h) 1	22.7224		Atf6	WT, Tun. (4h) 1	25.3253		Calr	WT, Tun. (4h) 1	22.17
					23.5684				21.385				22.1071				22.4277				25.1991				21.99
					23.5068				21.4358				21.8324				22.3694				25.3393				21.76
			Xbp1s	WT, Tun. (4h) 2	23.7437		Hsp90b1	WT, Tun. (4h) 2	21.3624		Atf4	WT, Tun. (4h) 2	21.5462		Chop	WT, Tun. (4h) 2	22.591		Atf6	WT, Tun. (4h) 2	25.3757		Calr	WT, Tun. (4h) 2	21.87
					24.298				21.4638				21.9321				22.8819				-				21.74
					23.5499				21.6751				21.9651				22.5751				-				21.67
			Xbp1s	WT, Tun. (4h) 3	23.5765		Hsp90b1	WT, Tun. (4h) 3	21.5005		Atf4	WT, Tun. (4h) 3	21.6479		Chop	WT, Tun. (4h) 3	22.3079		Atf6	WT, Tun. (4h) 3	25.345		Calr	WT, Tun. (4h) 3	21.57
					23.6744				21.3521				21.6708				22.663				25.3374				21.61
					23.7118				21.7923				21.7826				22.7198				38.9134				21.75
			Xbp1s	WT, Tun. (8h) 1	23.1231		Hsp90b1	WT, Tun. (8h) 1	20.2272		Atf4	WT, Tun. (8h) 1	21.8203		Chop	WT, Tun. (8h) 1	21.8288		Atf6	WT, Tun. (8h) 1	24.3493		Calr	WT, Tun. (8h) 1	20.81
					24.3328				19.8967				21.2333				21.6047				23.8399				20.52
					23.2902				19.6817				21.5618				21.7965				24.0084				20.6
			Xbp1s	WT, Tun. (8h) 2	23.0135		Hsp90b1	WT, Tun. (8h) 2	19.3161		Atf4	WT, Tun. (8h) 2	21.0363		Chop	WT, Tun. (8h) 2	21.4302		Atf6	WT, Tun. (8h) 2	23.7955		Calr	WT, Tun. (8h) 2	20.43
					22.9861				19.396				20.759				21.4025				23.9865				19.75
					24.1682				19.9077				21.1937				21.11				23.5196				20.6
			Xbp1s	WT, Tun. (8h) 3	23.3631		Hsp90b1	WT, Tun. (8h) 3	20.2776		Atf4	WT, Tun. (8h) 3	21.535		Chop	WT, Tun. (8h) 3	21.7398		Atf6	WT, Tun. (8h) 3	24.4477		Calr	WT, Tun. (8h) 3	20.51
					24.2089				20.1084				21.8239				21.5655				24.414				20.52
					24.1786				20.1302				22.2257				21.7325				24.0895				20.4
			Xbp1s	WT, Tun. (24h) 1	24.17		Hsp90b1	WT, Tun. (24h) 1	19.2955		Atf4	WT, Tun. (24h) 1	22.0454		Chop	WT, Tun. (24h) 1	22.1144		Atf6	WT, Tun. (24h) 1	24.7107		Calr	WT, Tun. (24h) 1	20.41
					24.1533				19.7379				21.6613				22.0557				24.5436				20.06
					24.1042				19.059				21.7568				22.1739				-				20.5
			Xbp1s	WT, Tun. (24h) 2	24.7773		Hsp90b1	WT, Tun. (24h) 2	18.7219		Atf4	WT, Tun. (24h) 2	21.2465		Chop	WT, Tun. (24h) 2	21.7709		Atf6	WT, Tun. (24h) 2	24.5932		Calr	WT, Tun. (24h) 2	19.72
					24.0714				18.916				21.4877				21.7078				24.2257				19.58
					23.6065				19.1867				21.5373				22.0319				24.3421				19.93
			Xbp1s	WT, Tun. (24h) 3	24.0169		Hsp90b1	WT, Tun. (24h) 3	19.5166		Atf4	WT, Tun. (24h) 3	22.1376		Chop	WT, Tun. (24h) 3	22.435		Atf6	WT, Tun. (24h) 3	24.71		Calr	WT, Tun. (24h) 3	20.58
					24.1092				19.2904				21.9363				22.5363				24.6932				19.87
					24.1996				19.3009				21.7212				22.7603				24.4395				20.67

## Sheet: Fig S1B
	Primary Lung ECs		Target	Sample	Ct value		Target	Sample	Ct value		Target	Sample	Ct value		Target	Sample	Ct value		Target	Sample	Ct value		Target	Sample	Ct value
			Hprt	Prog-Tg, Tun. (0h) 1	24.94		Hprt	Prog-Tg, Tun. (0h) 1	24.94		Hprt	Prog-Tg, Tun. (0h) 1	24.94		Hprt	Prog-Tg, Tun. (0h) 1	24.94		Hprt	Prog-Tg, Tun. (0h) 1	24.94		Hprt	Prog-Tg, Tun. (0h) 1	25.89
					24.54				24.54				24.54				24.54				24.54				25.45
					24.67				24.67				24.67				24.67				24.67				25.57
			Hprt	Prog-Tg, Tun. (0h) 2	24.13		Hprt	Prog-Tg, Tun. (0h) 2	24.13		Hprt	Prog-Tg, Tun. (0h) 2	24.13		Hprt	Prog-Tg, Tun. (0h) 2	24.13		Hprt	Prog-Tg, Tun. (0h) 2	24.13		Hprt	Prog-Tg, Tun. (0h) 2	25.01
					24.17				24.17				24.17				24.17				24.17				25.06
					24.28				24.28				24.28				24.28				24.28				24.77
			Hprt	Prog-Tg, Tun. (0h) 3	-		Hprt	Prog-Tg, Tun. (0h) 3	-		Hprt	Prog-Tg, Tun. (0h) 3	-		Hprt	Prog-Tg, Tun. (0h) 3	-		Hprt	Prog-Tg, Tun. (0h) 3	-		Hprt	Prog-Tg, Tun. (0h) 3	25.81
					24.77				24.77				24.77				24.77				24.77				25.64
					24.72				24.72				24.72				24.72				24.72				25.7
			Hprt	Prog-Tg, Tun. (2h) 1	24.21		Hprt	Prog-Tg, Tun. (2h) 1	24.21		Hprt	Prog-Tg, Tun. (2h) 1	24.21		Hprt	Prog-Tg, Tun. (2h) 1	24.21		Hprt	Prog-Tg, Tun. (2h) 1	24.21		Hprt	Prog-Tg, Tun. (2h) 1	25.13
					23.93				23.93				23.93				23.93				23.93				24.99
					-				-				-				-				-				25.14
			Hprt	Prog-Tg, Tun. (2h) 2	24.14		Hprt	Prog-Tg, Tun. (2h) 2	24.14		Hprt	Prog-Tg, Tun. (2h) 2	24.14		Hprt	Prog-Tg, Tun. (2h) 2	24.14		Hprt	Prog-Tg, Tun. (2h) 2	24.14		Hprt	Prog-Tg, Tun. (2h) 2	25.44
					23.74				23.74				23.74				23.74				23.74				25.21
					24.18				24.18				24.18				24.18				24.18				25.27
			Hprt	Prog-Tg, Tun. (2h) 3	24.21		Hprt	Prog-Tg, Tun. (2h) 3	24.21		Hprt	Prog-Tg, Tun. (2h) 3	24.21		Hprt	Prog-Tg, Tun. (2h) 3	24.21		Hprt	Prog-Tg, Tun. (2h) 3	24.21		Hprt	Prog-Tg, Tun. (2h) 3	25.27
					24.35				24.35				24.35				24.35				24.35				25.42
					24.27				24.27				24.27				24.27				24.27				25.16
			Hprt	Prog-Tg, Tun. (4h) 1	23.94		Hprt	Prog-Tg, Tun. (4h) 1	23.94		Hprt	Prog-Tg, Tun. (4h) 1	23.94		Hprt	Prog-Tg, Tun. (4h) 1	23.94		Hprt	Prog-Tg, Tun. (4h) 1	23.94		Hprt	Prog-Tg, Tun. (4h) 1	24.8
					23.77				23.77				23.77				23.77				23.77				24.36
					23.8				23.8				23.8				23.8				23.8				24.61
			Hprt	Prog-Tg, Tun. (4h) 2	24.33		Hprt	Prog-Tg, Tun. (4h) 2	24.33		Hprt	Prog-Tg, Tun. (4h) 2	24.33		Hprt	Prog-Tg, Tun. (4h) 2	24.33		Hprt	Prog-Tg, Tun. (4h) 2	24.33		Hprt	Prog-Tg, Tun. (4h) 2	25.11
					24.27				24.27				24.27				24.27				24.27				25.47
					24.55				24.55				24.55				24.55				24.55				24.51
			Hprt	Prog-Tg, Tun. (4h) 3	23.99		Hprt	Prog-Tg, Tun. (4h) 3	23.99		Hprt	Prog-Tg, Tun. (4h) 3	23.99		Hprt	Prog-Tg, Tun. (4h) 3	23.99		Hprt	Prog-Tg, Tun. (4h) 3	23.99		Hprt	Prog-Tg, Tun. (4h) 3	24.58
					23.75				23.75				23.75				23.75				23.75				24.53
					23.7				23.7				23.7				23.7				23.7				24.45
			Hprt	Prog-Tg, Tun. (8h) 1	24.57		Hprt	Prog-Tg, Tun. (8h) 1	24.57		Hprt	Prog-Tg, Tun. (8h) 1	24.57		Hprt	Prog-Tg, Tun. (8h) 1	24.57		Hprt	Prog-Tg, Tun. (8h) 1	24.57		Hprt	Prog-Tg, Tun. (8h) 1	25.24
					24.06				24.06				24.06				24.06				24.06				25.05
					23.96				23.96				23.96				23.96				23.96				25.06
			Hprt	Prog-Tg, Tun. (8h) 2	24.22		Hprt	Prog-Tg, Tun. (8h) 2	24.22		Hprt	Prog-Tg, Tun. (8h) 2	24.22		Hprt	Prog-Tg, Tun. (8h) 2	24.22		Hprt	Prog-Tg, Tun. (8h) 2	24.22		Hprt	Prog-Tg, Tun. (8h) 2	25.35
					24.04				24.04				24.04				24.04				24.04				25.01
					24.34				24.34				24.34				24.34				24.34				24.74
			Hprt	Prog-Tg, Tun. (8h) 3	23.97		Hprt	Prog-Tg, Tun. (8h) 3	23.97		Hprt	Prog-Tg, Tun. (8h) 3	23.97		Hprt	Prog-Tg, Tun. (8h) 3	23.97		Hprt	Prog-Tg, Tun. (8h) 3	23.97		Hprt	Prog-Tg, Tun. (8h) 3	24.96
					23.72				23.72				23.72				23.72				23.72				24.91
					23.69				23.69				23.69				23.69				23.69				24.7
			Hprt	Prog-Tg, Tun. (24h) 1	24.14		Hprt	Prog-Tg, Tun. (24h) 1	24.14		Hprt	Prog-Tg, Tun. (24h) 1	24.14		Hprt	Prog-Tg, Tun. (24h) 1	24.14		Hprt	Prog-Tg, Tun. (24h) 1	24.14		Hprt	Prog-Tg, Tun. (24h) 1	25.33
					23.95				23.95				23.95				23.95				23.95				24.91
					24.03				24.03				24.03				24.03				24.03				25.34
			Hprt	Prog-Tg, Tun. (24h) 2	24.19		Hprt	Prog-Tg, Tun. (24h) 2	24.19		Hprt	Prog-Tg, Tun. (24h) 2	24.19		Hprt	Prog-Tg, Tun. (24h) 2	24.19		Hprt	Prog-Tg, Tun. (24h) 2	24.19		Hprt	Prog-Tg, Tun. (24h) 2	24.87
					24.09				24.09				24.09				24.09				24.09				24.97
					24.51				24.51				24.51				24.51				24.51				24.95
			Hprt	Prog-Tg, Tun. (24h) 3	24.47		Hprt	Prog-Tg, Tun. (24h) 3	24.47		Hprt	Prog-Tg, Tun. (24h) 3	24.47		Hprt	Prog-Tg, Tun. (24h) 3	24.47		Hprt	Prog-Tg, Tun. (24h) 3	24.47		Hprt	Prog-Tg, Tun. (24h) 3	24.89
					24.4				24.4				24.4				24.4				24.4				25.04
					24.13				24.13				24.13				24.13				24.13				25.23
			Target	Sample	Ct value		Target	Sample	Ct value		Target	Sample	Ct value		Target	Sample	Ct value		Target	Sample	Ct value		Target	Sample	Ct value
			Xbp1s	Prog-Tg, Tun. (0h) 1	28.7475		Hsp90b1	Prog-Tg, Tun. (0h) 1	24.0661		Atf4	Prog-Tg, Tun. (0h) 1	24.3312		Chop	Prog-Tg, Tun. (0h) 1	29.2532		Atf6	Prog-Tg, Tun. (0h) 1	27.6351		Calr	Prog-Tg, Tun. (0h) 1	23.34
					28.9649				24.044				24.4098				28.5317				27.3551				23.34
					28.9757				23.882				24.4634				29.3757				27.3972				23.24
			Xbp1s	Prog-Tg, Tun. (0h) 2	28.3854		Hsp90b1	Prog-Tg, Tun. (0h) 2	23.4407		Atf4	Prog-Tg, Tun. (0h) 2	23.9977		Chop	Prog-Tg, Tun. (0h) 2	27.2164		Atf6	Prog-Tg, Tun. (0h) 2	26.6042		Calr	Prog-Tg, Tun. (0h) 2	22.93
					28.3008				23.3304				24.04				27.5752				26.9695				22.49
					28.5455				23.2741				23.8347				27.4654				26.3515				22.75
			Xbp1s	Prog-Tg, Tun. (0h) 3	28.785		Hsp90b1	Prog-Tg, Tun. (0h) 3	24.0379		Atf4	Prog-Tg, Tun. (0h) 3	24.5883		Chop	Prog-Tg, Tun. (0h) 3	28.3041		Atf6	Prog-Tg, Tun. (0h) 3	26.8441		Calr	Prog-Tg, Tun. (0h) 3	23.12
					29.087				23.5677				24.4377				28.3497				26.8148				23.14
					28.7958				23.9106				24.3954				28.578				27.2376				23.05
			Xbp1s	Prog-Tg, Tun. (2h) 1	25.8962		Hsp90b1	Prog-Tg, Tun. (2h) 1	23.0385		Atf4	Prog-Tg, Tun. (2h) 1	22.8525		Chop	Prog-Tg, Tun. (2h) 1	26.1572		Atf6	Prog-Tg, Tun. (2h) 1	26.3357		Calr	Prog-Tg, Tun. (2h) 1	23.06
					26.099				23.1594				22.9013				26.2067				26.2891				23.02
					26.4443				23.1241				22.7324				26.3923				26.2249				22.27
			Xbp1s	Prog-Tg, Tun. (2h) 2	26.1426		Hsp90b1	Prog-Tg, Tun. (2h) 2	23.1967		Atf4	Prog-Tg, Tun. (2h) 2	22.8792		Chop	Prog-Tg, Tun. (2h) 2	26.7379		Atf6	Prog-Tg, Tun. (2h) 2	26.0622		Calr	Prog-Tg, Tun. (2h) 2	22.8
					26.0041				22.7059				22.9185				26.3204				26.0371				22.38
					26.5343				23.3225				22.9319				26.7003				25.9074				22.4
			Xbp1s	Prog-Tg, Tun. (2h) 3	26.2007		Hsp90b1	Prog-Tg, Tun. (2h) 3	23.5093		Atf4	Prog-Tg, Tun. (2h) 3	23.1941		Chop	Prog-Tg, Tun. (2h) 3	26.9328		Atf6	Prog-Tg, Tun. (2h) 3	26.325		Calr	Prog-Tg, Tun. (2h) 3	22.44
					25.9807				23.404				23.1582				27.0056				26.3146				22.34
					26.4302				23.4397				23.1433				26.8721				26.0969				22.33
			Xbp1s	Prog-Tg, Tun. (4h) 1	25.3086		Hsp90b1	Prog-Tg, Tun. (4h) 1	21.773		Atf4	Prog-Tg, Tun. (4h) 1	21.7777		Chop	Prog-Tg, Tun. (4h) 1	23.2822		Atf6	Prog-Tg, Tun. (4h) 1	25.3123		Calr	Prog-Tg, Tun. (4h) 1	22.45
					23.603				21.8906				21.8342				23.2042				25.3081				22.45
					23.8227				21.9909				21.9031				23.3833				25.6534				22.17
			Xbp1s	Prog-Tg, Tun. (4h) 2	24.4416		Hsp90b1	Prog-Tg, Tun. (4h) 2	22.6818		Atf4	Prog-Tg, Tun. (4h) 2	22.9303		Chop	Prog-Tg, Tun. (4h) 2	24.1037		Atf6	Prog-Tg, Tun. (4h) 2	26.1374		Calr	Prog-Tg, Tun. (4h) 2	23.24
					25.7903				22.4021				22.7034				24.0618				26.2298				22.87
					25.1326				22.9207				22.7203				24.4935				25.8146				22.79
			Xbp1s	Prog-Tg, Tun. (4h) 3	24.1028		Hsp90b1	Prog-Tg, Tun. (4h) 3	22.1905		Atf4	Prog-Tg, Tun. (4h) 3	22.3689		Chop	Prog-Tg, Tun. (4h) 3	23.6852		Atf6	Prog-Tg, Tun. (4h) 3	26.0155		Calr	Prog-Tg, Tun. (4h) 3	22.47
					24.757				22.1032				22.0698				24.0217				25.5995				22.37
					24.6142				21.8909				22.0025				23.4063				25.4254				22.44
			Xbp1s	Prog-Tg, Tun. (8h) 1	23.3983		Hsp90b1	Prog-Tg, Tun. (8h) 1	20.4795		Atf4	Prog-Tg, Tun. (8h) 1	21.194		Chop	Prog-Tg, Tun. (8h) 1	21.8644		Atf6	Prog-Tg, Tun. (8h) 1	24.1544		Calr	Prog-Tg, Tun. (8h) 1	20.48
					24.1544				20.1202				21.226				22.0181				24.1861				20.38
					23.9802				20.3649				21.345				22.475				25.6988				20.48
			Xbp1s	Prog-Tg, Tun. (8h) 2	23.9646		Hsp90b1	Prog-Tg, Tun. (8h) 2	19.9564		Atf4	Prog-Tg, Tun. (8h) 2	21.2844		Chop	Prog-Tg, Tun. (8h) 2	21.5498		Atf6	Prog-Tg, Tun. (8h) 2	24.2187		Calr	Prog-Tg, Tun. (8h) 2	20.39
					23.0844				20.1668				21.3592				21.8311				24.2431				20.34
					23.2519				20.5408				21.3192				22.2309				24.005				20.33
			Xbp1s	Prog-Tg, Tun. (8h) 3	23.3684		Hsp90b1	Prog-Tg, Tun. (8h) 3	20.3324		Atf4	Prog-Tg, Tun. (8h) 3	21.4737		Chop	Prog-Tg, Tun. (8h) 3	21.8276		Atf6	Prog-Tg, Tun. (8h) 3	24.0606		Calr	Prog-Tg, Tun. (8h) 3	20.33
					23.432				20.044				21.1593				21.6671				24.2856				20.24
					23.7349				19.9863				21.1649				21.8923				23.9472				20.18
			Xbp1s	Prog-Tg, Tun. (24h) 1	24.1993		Hsp90b1	Prog-Tg, Tun. (24h) 1	19.2405		Atf4	Prog-Tg, Tun. (24h) 1	21.6823		Chop	Prog-Tg, Tun. (24h) 1	21.6608		Atf6	Prog-Tg, Tun. (24h) 1	24.4519		Calr	Prog-Tg, Tun. (24h) 1	19.82
					24.2905				19.1811				21.4711				21.8365				26.0757				19.75
					24.1859				19.1692				21.6583				22.0926				-				19.74
			Xbp1s	Prog-Tg, Tun. (24h) 2	23.8798		Hsp90b1	Prog-Tg, Tun. (24h) 2	19.1221		Atf4	Prog-Tg, Tun. (24h) 2	21.4769		Chop	Prog-Tg, Tun. (24h) 2	22.1721		Atf6	Prog-Tg, Tun. (24h) 2	24.4184		Calr	Prog-Tg, Tun. (24h) 2	19.82
					24.3367				19.0038				21.6498				22.1001				24.6539				19.93
					24.4981				20.0014				21.7601				22.7707				24.6297				19.6
			Xbp1s	Prog-Tg, Tun. (24h) 3	24.8544		Hsp90b1	Prog-Tg, Tun. (24h) 3	19.4169		Atf4	Prog-Tg, Tun. (24h) 3	21.7365		Chop	Prog-Tg, Tun. (24h) 3	22.7268		Atf6	Prog-Tg, Tun. (24h) 3	24.8303		Calr	Prog-Tg, Tun. (24h) 3	19.98
					23.8698				19.1326				21.5337				22.3021				24.6035				19.92
					24.0702				19.2269				21.426				23.2241				24.6233				20.05
