# Supplementary material for: The unfolded protein response in progeria arteries originates from non-endothelial cell types
Source: Life Sci Alliance. 2025 Dec 1;9(2):e202503485. doi: 10.26508/lsa.202503485 (PMC12670121; doi:10.26508/lsa.202503485)
Supplement: Supplementary file 5 [file LSA-2025-03485_SdataF4.xlsx]

## Sheet: Fig 4A-C
	Primary Lung ECs		Target	Sample	Ct value		Target	Sample	Ct value		Target	Sample	Ct value		Target	Sample	Ct value		Target	Sample	Ct value		Target	Sample	Ct value		Target	Sample	Ct value		Target	Sample	Ct value		Target	Sample	Ct value		Target	Sample	Ct value
			Hprt	WT, DMSO 1	24.01		Hprt	WT, DMSO 1	24.01		Hprt	WT, DMSO 1	24.01		Hprt	WT, DMSO 1	24.01		Hprt	WT, DMSO 1	24.01		Hprt	WT, DMSO 1	24.01		Hprt	WT, DMSO 1	24.01		Hprt	WT, DMSO 1	24.67		Hprt	WT, DMSO 1	24.01		Hprt	WT, DMSO 1	24.67
					23.66				23.66				23.66				23.66				23.66				23.66				23.66				24.72				23.66				24.72
					24.02				24.02				24.02				24.02				24.02				24.02				24.02				24.55				24.02				24.55
			Hprt	WT, DMSO 2	23.54		Hprt	WT, DMSO 2	23.54		Hprt	WT, DMSO 2	23.54		Hprt	WT, DMSO 2	23.54		Hprt	WT, DMSO 2	23.54		Hprt	WT, DMSO 2	23.54		Hprt	WT, DMSO 2	23.54		Hprt	WT, DMSO 2	24.53		Hprt	WT, DMSO 2	23.54		Hprt	WT, DMSO 2	24.53
					23.86				23.86				23.86				23.86				23.86				23.86				23.86				24.48				23.86				24.48
					34.16				34.16				34.16				34.16				34.16				34.16				34.16				24.4				34.16				24.4
			Hprt	WT, DMSO 3	23.67		Hprt	WT, DMSO 3	23.67		Hprt	WT, DMSO 3	23.67		Hprt	WT, DMSO 3	23.67		Hprt	WT, DMSO 3	23.67		Hprt	WT, DMSO 3	23.67		Hprt	WT, DMSO 3	23.67		Hprt	WT, DMSO 3	24.38		Hprt	WT, DMSO 3	23.67		Hprt	WT, DMSO 3	24.38
					24				24				24				24				24				24				24				24.49				24				24.49
					23.83				23.83				23.83				23.83				23.83				23.83				23.83				24.44				23.83				24.44
			Hprt	WT, Tun. (8h) 1	24.27		Hprt	WT, Tun. (8h) 1	24.27		Hprt	WT, Tun. (8h) 1	24.27		Hprt	WT, Tun. (8h) 1	24.27		Hprt	WT, Tun. (8h) 1	24.27		Hprt	WT, Tun. (8h) 1	24.27		Hprt	WT, Tun. (8h) 1	24.27		Hprt	WT, Tun. (8h) 1	24.81		Hprt	WT, Tun. (8h) 1	24.27		Hprt	WT, Tun. (8h) 1	24.81
					23.78				23.78				23.78				23.78				23.78				23.78				23.78				24.48				23.78				24.48
					23.81				23.81				23.81				23.81				23.81				23.81				23.81				24.73				23.81				24.73
			Hprt	WT, Tun. (8h) 2	23.5		Hprt	WT, Tun. (8h) 2	23.5		Hprt	WT, Tun. (8h) 2	23.5		Hprt	WT, Tun. (8h) 2	23.5		Hprt	WT, Tun. (8h) 2	23.5		Hprt	WT, Tun. (8h) 2	23.5		Hprt	WT, Tun. (8h) 2	23.5		Hprt	WT, Tun. (8h) 2	24.21		Hprt	WT, Tun. (8h) 2	23.5		Hprt	WT, Tun. (8h) 2	24.21
					23.94				23.94				23.94				23.94				23.94				23.94				23.94				24.12				23.94				24.12
					23.98				23.98				23.98				23.98				23.98				23.98				23.98				24.19				23.98				24.19
			Hprt	WT, Tun. (8h) 3	24.3		Hprt	WT, Tun. (8h) 3	24.3		Hprt	WT, Tun. (8h) 3	24.3		Hprt	WT, Tun. (8h) 3	24.3		Hprt	WT, Tun. (8h) 3	24.3		Hprt	WT, Tun. (8h) 3	24.3		Hprt	WT, Tun. (8h) 3	24.3		Hprt	WT, Tun. (8h) 3	24.84		Hprt	WT, Tun. (8h) 3	24.3		Hprt	WT, Tun. (8h) 3	24.84
					24.18				24.18				24.18				24.18				24.18				24.18				24.18				24.68				24.18				24.68
					24.3				24.3				24.3				24.3				24.3				24.3				24.3				24.63				24.3				24.63
			Hprt	Prog-Tg, DMSO 1	24.94		Hprt	Prog-Tg, DMSO 1	24.94		Hprt	Prog-Tg, DMSO 1	24.94		Hprt	Prog-Tg, DMSO 1	24.94		Hprt	Prog-Tg, DMSO 1	24.94		Hprt	Prog-Tg, DMSO 1	24.94		Hprt	Prog-Tg, DMSO 1	24.94		Hprt	Prog-Tg, DMSO 1	25.89		Hprt	Prog-Tg, DMSO 1	24.94		Hprt	Prog-Tg, DMSO 1	25.89
					24.54				24.54				24.54				24.54				24.54				24.54				24.54				25.45				24.54				25.45
					24.67				24.67				24.67				24.67				24.67				24.67				24.67				25.57				24.67				25.57
			Hprt	Prog-Tg, DMSO 2	24.13		Hprt	Prog-Tg, DMSO 2	24.13		Hprt	Prog-Tg, DMSO 2	24.13		Hprt	Prog-Tg, DMSO 2	24.13		Hprt	Prog-Tg, DMSO 2	24.13		Hprt	Prog-Tg, DMSO 2	24.13		Hprt	Prog-Tg, DMSO 2	24.13		Hprt	Prog-Tg, DMSO 2	25.01		Hprt	Prog-Tg, DMSO 2	24.13		Hprt	Prog-Tg, DMSO 2	25.01
					24.17				24.17				24.17				24.17				24.17				24.17				24.17				25.06				24.17				25.06
					24.28				24.28				24.28				24.28				24.28				24.28				24.28				24.77				24.28				24.77
			Hprt	Prog-Tg, DMSO 3	-		Hprt	Prog-Tg, DMSO 3	-		Hprt	Prog-Tg, DMSO 3	-		Hprt	Prog-Tg, DMSO 3	-		Hprt	Prog-Tg, DMSO 3	-		Hprt	Prog-Tg, DMSO 3	-		Hprt	Prog-Tg, DMSO 3	-		Hprt	Prog-Tg, DMSO 3	25.81		Hprt	Prog-Tg, DMSO 3	-		Hprt	Prog-Tg, DMSO 3	25.81
					24.77				24.77				24.77				24.77				24.77				24.77				24.77				25.64				24.77				25.64
					24.72				24.72				24.72				24.72				24.72				24.72				24.72				25.7				24.72				25.7
			Hprt	Prog-Tg, Tun. (8h) 1	24.57		Hprt	Prog-Tg, Tun. (8h) 1	24.57		Hprt	Prog-Tg, Tun. (8h) 1	24.57		Hprt	Prog-Tg, Tun. (8h) 1	24.57		Hprt	Prog-Tg, Tun. (8h) 1	24.57		Hprt	Prog-Tg, Tun. (8h) 1	24.57		Hprt	Prog-Tg, Tun. (8h) 1	24.57		Hprt	Prog-Tg, Tun. (8h) 1	25.24		Hprt	Prog-Tg, Tun. (8h) 1	24.57		Hprt	Prog-Tg, Tun. (8h) 1	25.24
					24.06				24.06				24.06				24.06				24.06				24.06				24.06				25.05				24.06				25.05
					23.96				23.96				23.96				23.96				23.96				23.96				23.96				25.06				23.96				25.06
			Hprt	Prog-Tg, Tun. (8h) 2	24.22		Hprt	Prog-Tg, Tun. (8h) 2	24.22		Hprt	Prog-Tg, Tun. (8h) 2	24.22		Hprt	Prog-Tg, Tun. (8h) 2	24.22		Hprt	Prog-Tg, Tun. (8h) 2	24.22		Hprt	Prog-Tg, Tun. (8h) 2	24.22		Hprt	Prog-Tg, Tun. (8h) 2	24.22		Hprt	Prog-Tg, Tun. (8h) 2	25.35		Hprt	Prog-Tg, Tun. (8h) 2	24.22		Hprt	Prog-Tg, Tun. (8h) 2	25.35
					24.04				24.04				24.04				24.04				24.04				24.04				24.04				25.01				24.04				25.01
					24.34				24.34				24.34				24.34				24.34				24.34				24.34				24.74				24.34				24.74
			Hprt	Prog-Tg, Tun. (8h) 3	23.97		Hprt	Prog-Tg, Tun. (8h) 3	23.97		Hprt	Prog-Tg, Tun. (8h) 3	23.97		Hprt	Prog-Tg, Tun. (8h) 3	23.97		Hprt	Prog-Tg, Tun. (8h) 3	23.97		Hprt	Prog-Tg, Tun. (8h) 3	23.97		Hprt	Prog-Tg, Tun. (8h) 3	23.97		Hprt	Prog-Tg, Tun. (8h) 3	24.96		Hprt	Prog-Tg, Tun. (8h) 3	23.97		Hprt	Prog-Tg, Tun. (8h) 3	24.96
					23.72				23.72				23.72				23.72				23.72				23.72				23.72				24.91				23.72				24.91
					23.69				23.69				23.69				23.69				23.69				23.69				23.69				24.7				23.69				24.7
			Target	Sample	Ct value		Target	Sample	Ct value		Target	Sample	Ct value		Target	Sample	Ct value		Target	Sample	Ct value		Target	Sample	Ct value		Target	Sample	Ct value		Target	Sample	Ct value		Target	Sample	Ct value		Target	Sample	Ct value
			Xbp1 (T)	WT, DMSO 1	23.5117		Xbp1s	WT, DMSO 1	28.25		Hsp90b1	WT, DMSO 1	22.6157		Hspa5	WT, DMSO 1	22.7329		Edem1	WT, DMSO 1	25.7342		Atf4	WT, DMSO 1	23.4423		Chop	WT, DMSO 1	27.0682		Gadd34	WT, DMSO 1	25.91		Atf6	WT, DMSO 1	26.1897		Calr	WT, DMSO 1	22.38
					23.558				28.4874				23.05				22.2987				25.536				23.2825				26.9412				25.97				26.2014				22.47
					23.496				28.1697				22.9086				22.148				25.5721				24.1787				27.1175				25.9				26.1851				22.15
			Xbp1 (T)	WT, DMSO 2	23.4624		Xbp1s	WT, DMSO 2	29.7565		Hsp90b1	WT, DMSO 2	22.5166		Hspa5	WT, DMSO 2	21.9043		Edem1	WT, DMSO 2	25.6173		Atf4	WT, DMSO 2	22.994		Chop	WT, DMSO 2	26.6402		Gadd34	WT, DMSO 2	26.22		Atf6	WT, DMSO 2	27.3958		Calr	WT, DMSO 2	22.6
					23.5945				29.4584				22.572				21.8851				25.4545				23.5069				26.7562				26.14				26.2476				22.53
					23.5238				28.5278				22.7262				21.9721				25.5121				23.0954				26.6247				26.01				26.3273				22.31
			Xbp1 (T)	WT, DMSO 3	23.6186		Xbp1s	WT, DMSO 3	28.1284		Hsp90b1	WT, DMSO 3	22.6407		Hspa5	WT, DMSO 3	22.0045		Edem1	WT, DMSO 3	25.4991		Atf4	WT, DMSO 3	23.9185		Chop	WT, DMSO 3	26.4048		Gadd34	WT, DMSO 3	26.43		Atf6	WT, DMSO 3	26.1		Calr	WT, DMSO 3	22.53
					23.8962				28.8306				22.3409				22.0532				25.5792				23.0337				26.7141				26.09				26.2851				22.49
					23.8733				28.3798				22.6383				22.0026				25.5221				22.9986				26.8409				26.04				25.8286				22.53
			Xbp1 (T)	WT, Tun. (8h) 1	22.2458		Xbp1s	WT, Tun. (8h) 1	23.1231		Hsp90b1	WT, Tun. (8h) 1	20.2272		Hspa5	WT, Tun. (8h) 1	18.1249		Edem1	WT, Tun. (8h) 1	24.025		Atf4	WT, Tun. (8h) 1	21.8203		Chop	WT, Tun. (8h) 1	21.8288		Gadd34	WT, Tun. (8h) 1	23.66		Atf6	WT, Tun. (8h) 1	24.3493		Calr	WT, Tun. (8h) 1	20.81
					22.1516				24.3328				19.8967				18.0422				24.011				21.2333				21.6047				23.67				23.8399				20.52
					22.2525				23.2902				19.6817				18.1708				24.0963				21.5618				21.7965				23.72				24.0084				20.6
			Xbp1 (T)	WT, Tun. (8h) 2	22.0173		Xbp1s	WT, Tun. (8h) 2	23.0135		Hsp90b1	WT, Tun. (8h) 2	19.3161		Hspa5	WT, Tun. (8h) 2	17.9063		Edem1	WT, Tun. (8h) 2	23.5646		Atf4	WT, Tun. (8h) 2	21.0363		Chop	WT, Tun. (8h) 2	21.4302		Gadd34	WT, Tun. (8h) 2	23.45		Atf6	WT, Tun. (8h) 2	23.7955		Calr	WT, Tun. (8h) 2	20.43
					21.8959				22.9861				19.396				18.4913				23.6016				20.759				21.4025				23.74				23.9865				19.75
					22.4468				24.1682				19.9077				18.0706				23.7099				21.1937				21.11				23.99				23.5196				20.6
			Xbp1 (T)	WT, Tun. (8h) 3	22.3127		Xbp1s	WT, Tun. (8h) 3	23.3631		Hsp90b1	WT, Tun. (8h) 3	20.2776		Hspa5	WT, Tun. (8h) 3	18.2556		Edem1	WT, Tun. (8h) 3	24.1916		Atf4	WT, Tun. (8h) 3	21.535		Chop	WT, Tun. (8h) 3	21.7398		Gadd34	WT, Tun. (8h) 3	23.88		Atf6	WT, Tun. (8h) 3	24.4477		Calr	WT, Tun. (8h) 3	20.51
					22.3649				24.2089				20.1084				17.928				24.2953				21.8239				21.5655				23.37				24.414				20.52
					22.4076				24.1786				20.1302				18.2896				24.2457				22.2257				21.7325				23.49				24.0895				20.4
			Xbp1 (T)	Prog-Tg, DMSO 1	24.4204		Xbp1s	Prog-Tg, DMSO 1	28.7475		Hsp90b1	Prog-Tg, DMSO 1	24.0661		Hspa5	Prog-Tg, DMSO 1	23.1832		Edem1	Prog-Tg, DMSO 1	26.5689		Atf4	Prog-Tg, DMSO 1	24.3312		Chop	Prog-Tg, DMSO 1	29.2532		Gadd34	Prog-Tg, DMSO 1	26.6		Atf6	Prog-Tg, DMSO 1	27.6351		Calr	Prog-Tg, DMSO 1	23.34
					25.0773				28.9649				24.044				23.3233				26.4944				24.4098				28.5317				26.74				27.3551				23.34
					24.7536				28.9757				23.882				23.3641				26.621				24.4634				29.3757				26.89				27.3972				23.24
			Xbp1 (T)	Prog-Tg, DMSO 2	24.0758		Xbp1s	Prog-Tg, DMSO 2	28.3854		Hsp90b1	Prog-Tg, DMSO 2	23.4407		Hspa5	Prog-Tg, DMSO 2	22.92		Edem1	Prog-Tg, DMSO 2	26.1414		Atf4	Prog-Tg, DMSO 2	23.9977		Chop	Prog-Tg, DMSO 2	27.2164		Gadd34	Prog-Tg, DMSO 2	27.07		Atf6	Prog-Tg, DMSO 2	26.6042		Calr	Prog-Tg, DMSO 2	22.93
					24.8025				28.3008				23.3304				23.2218				35.5548				24.04				27.5752				26.35				26.9695				22.49
					24.1092				28.5455				23.2741				22.4446				26.1075				23.8347				27.4654				26.25				26.3515				22.75
			Xbp1 (T)	Prog-Tg, DMSO 3	24.3128		Xbp1s	Prog-Tg, DMSO 3	28.785		Hsp90b1	Prog-Tg, DMSO 3	24.0379		Hspa5	Prog-Tg, DMSO 3	23.263		Edem1	Prog-Tg, DMSO 3	26.4813		Atf4	Prog-Tg, DMSO 3	24.5883		Chop	Prog-Tg, DMSO 3	28.3041		Gadd34	Prog-Tg, DMSO 3	26.39		Atf6	Prog-Tg, DMSO 3	26.8441		Calr	Prog-Tg, DMSO 3	23.12
					24.4486				29.087				23.5677				23.7948				26.4968				24.4377				28.3497				26.35				26.8148				23.14
					24.759				28.7958				23.9106				24.1411				26.5386				24.3954				28.578				26.51				27.2376				23.05
			Xbp1 (T)	Prog-Tg, Tun. (8h) 1	22.1241		Xbp1s	Prog-Tg, Tun. (8h) 1	23.3983		Hsp90b1	Prog-Tg, Tun. (8h) 1	20.4795		Hspa5	Prog-Tg, Tun. (8h) 1	18.4499		Edem1	Prog-Tg, Tun. (8h) 1	24.4566		Atf4	Prog-Tg, Tun. (8h) 1	21.194		Chop	Prog-Tg, Tun. (8h) 1	21.8644		Gadd34	Prog-Tg, Tun. (8h) 1	22.04		Atf6	Prog-Tg, Tun. (8h) 1	24.1544		Calr	Prog-Tg, Tun. (8h) 1	20.48
					22.057				24.1544				20.1202				18.4788				24.3385				21.226				22.0181				22.21				24.1861				20.38
					22.3959				23.9802				20.3649				18.6738				24.6192				21.345				22.475				22.2				25.6988				20.48
			Xbp1 (T)	Prog-Tg, Tun. (8h) 2	22.1335		Xbp1s	Prog-Tg, Tun. (8h) 2	23.9646		Hsp90b1	Prog-Tg, Tun. (8h) 2	19.9564		Hspa5	Prog-Tg, Tun. (8h) 2	18.3436		Edem1	Prog-Tg, Tun. (8h) 2	24.2953		Atf4	Prog-Tg, Tun. (8h) 2	21.2844		Chop	Prog-Tg, Tun. (8h) 2	21.5498		Gadd34	Prog-Tg, Tun. (8h) 2	23.13		Atf6	Prog-Tg, Tun. (8h) 2	24.2187		Calr	Prog-Tg, Tun. (8h) 2	20.39
					22.1795				23.0844				20.1668				18.2913				24.3406				21.3592				21.8311				23.26				24.2431				20.34
					22.6858				23.2519				20.5408				18.2048				24.46				21.3192				22.2309				23.17				24.005				20.33
			Xbp1 (T)	Prog-Tg, Tun. (8h) 3	21.9381		Xbp1s	Prog-Tg, Tun. (8h) 3	23.3684		Hsp90b1	Prog-Tg, Tun. (8h) 3	20.3324		Hspa5	Prog-Tg, Tun. (8h) 3	17.7866		Edem1	Prog-Tg, Tun. (8h) 3	24.1868		Atf4	Prog-Tg, Tun. (8h) 3	21.4737		Chop	Prog-Tg, Tun. (8h) 3	21.8276		Gadd34	Prog-Tg, Tun. (8h) 3	22.95		Atf6	Prog-Tg, Tun. (8h) 3	24.0606		Calr	Prog-Tg, Tun. (8h) 3	20.33
					22.0195				23.432				20.044				18.0933				24.0573				21.1593				21.6671				23.19				24.2856				20.24
					22.1409				23.7349				19.9863				18.3659				24.3092				21.1649				21.8923				23.38				23.9472				20.18

## Sheet: Fig 4F
	Primary Lung ECs
	Measurements from XBP1s staining
	WT, DMSO										WT, Tun. (8h)										Prog-Tg, DMSO										Prog-Tg, Tun. (8h)
	Cell	Area	Mean	Min	Max	IntDens	RawIntDen	Background (mean)	Corrected fluorescence		Cell	Area	Mean	Min	Max	IntDens	RawIntDen	Background (mean)	Corrected fluorescence		Cell	Area	Mean	Min	Max	IntDens	RawIntDen	Background (mean)	Corrected fluorescence		Cell	Area	Mean	Min	Max	IntDens	RawIntDen	Background (mean)	Corrected fluorescence
	1	102.439	8574.02	56	44296	878312	176247666	572.48	819668		1	157.346	16773.2	83	64283	2.63919e+06	529596982	1060.47	2.47233e+06		1	165.658	4754.9	15	32537	787688	158062380	617.549	685386		1	171.504	6356.34	26	34418	1.09013e+06	218753400	642.749	979901
	2	172.475	7250.36	19	44192	1.25051e+06	250934811	572.48	1.15177e+06		2	139.909	19472.7	109	65535	2.7244e+06	546695298	1060.47	2.57603e+06		2	134.965	5768.83	21	38226	778592	156237173	617.549	695244		2	149.028	8638.57	25	59182	1.28739e+06	258336286	642.749	1.1916e+06
	3	122.068	4197.57	0	32399	512391	102819586	572.48	442509		3	154.769	19736.5	42	65535	3.05461e+06	612957367	1060.47	2.89048e+06		3	134.447	5625.26	49	35605	756299	151763833	617.549	673272		3	99.563	4172.88	25	39039	415465	83369874	642.749	351471
	4	157.959	2627.1	0	32439	414973	83271082	572.48	324544		4	121.515	2448.58	8	24401	297540	59706230	1060.47	168677		4	126.713	8127.63	47	40430	1.02987e+06	206661163	617.549	951623		4	221.148	5664.93	28	38229	1.25279e+06	251392650	642.749	1.11065e+06
	5	229.665	5577.32	12	36332	1.28092e+06	257036596	572.48	1.14944e+06		5	165.479	4225.64	19	53332	699253	140316606	1060.47	523768		5	211.142	5001.39	5	33130	1.056e+06	211903770	617.549	925610		5	198.578	6344.87	23	39175	1.25995e+06	252830435	642.749	1.13232e+06
	6	114.329	3283.46	13	26049	375395	75329131	572.48	309944		6	159.553	3688.39	0	28846	588495	118091063	1060.47	419293		6	222.583	4011.16	3	27993	892818	179158501	617.549	755362		6	206.238	4270.25	4	40966	880687	176724145	642.749	748127
	7	115.61	2349.49	0	29552	271625	54505922	572.48	205440		7	184.605	24070.1	104	65535	4.44345e+06	891651743	1060.47	4.24769e+06		7	207.479	4305.49	0	53943	893297	179254733	617.549	765169		7	196.665	13597.8	66	63066	2.6742e+06	536622209	642.749	2.5478e+06
	8	184.077	3573.52	12	27562	657802	131998626	572.48	552421		8	151.097	6563.28	11	38216	991689	198998626	1060.47	831455		8	154.874	4009.05	6	37450	620897	124593155	617.549	525255		8	158.188	13626.3	93	61803	2.15552e+06	432541181	642.749	2.05385e+06
	9	308.024	5706.68	21	41640	1.75779e+06	352729766	572.48	1.58145e+06		9	187.376	3768.92	3	26657	706204	141711371	1060.47	507497		9	161.283	6356.2	6	35069	1.02514e+06	205712032	617.549	925545		9	137.851	7874.73	30	51521	1.08554e+06	217830741	642.749	996933
	10	170.014	4564.82	5	37011	776081	155733321	572.48	678751		10	165.892	6520.75	41	38222	1.08174e+06	217069188	1060.47	905818		10	111.264	6065.9	5	42975	674918	135433254	617.549	606207		10	102.728	21131.3	129	65535	2.17077e+06	435600430	642.749	2.10474e+06
	11	218.786	2866.57	4	25881	627167	125851246	572.48	501916		11	212.303	5723.26	2	47426	1.21506e+06	243822202	1060.47	989922		11	139.724	5795.45	51	55125	809766	162492861	617.549	723480		11	151.126	4339.15	0	44008	655760	131588959	642.749	558624
	12	84.289	3731.16	13	21294	314496	63108784	572.48	266242		12	237.374	12598.6	55	65535	2.99058e+06	600108505	1060.47	2.73885e+06		12	161.218	4960.27	0	38325	799685	160469839	617.549	700125		12	161.906	6100.82	17	40285	987757	198209501	642.749	883692
	13	96.663	3270.91	2	19709	316176	63445889	572.48	260838		13	195.085	7107.28	8	45724	1.38652e+06	278228837	1060.47	1.17964e+06		13	114.783	10007.6	27	53537	1.1487e+06	230504935	617.549	1.07781e+06		13	85.101	11217.4	159	49505	954621	191560345	642.749	899923
	14	128.756	3515.7	0	26718	452668	90835149	572.48	378957		14	185.567	23265.6	135	65535	4.31732e+06	866340535	1060.47	4.12053e+06		14	135.489	4478.88	21	32066	606838	121771884	617.549	523167		14	140.691	4618.8	9	29566	649824	130397861	642.749	559395
	15	99.279	2951.01	16	19896	292974	58790109	572.48	236139		15	155.681	4604.27	0	32691	716798	143837241	1060.47	551703		15	135.349	4520.64	8	33468	611864	122780597	617.549	528280		15	151.924	9655.27	59	49039	1.46687e+06	294350573	642.749	1.36922e+06
	16	177.19	3939.1	0	29859	697967	140058563	572.48	596530		16	172.401	4594.58	19	29144	792109	158949565	1060.47	609282		16	192.947	5032.05	44	42223	970920	194831031	617.549	851766		16	169.545	11862.6	31	55710	2.01125e+06	403589867	642.749	1.90227e+06
	17	143.492	4137.61	4	51103	593714	119138454	572.48	511568		17	200.462	11057.8	33	51690	2.21667e+06	444810082	1060.47	2.00408e+06		17	105.04	4530.38	37	35847	475871	95491291	617.549	411004		17	90.508	8125.13	48	38651	735393	147568573	642.749	677219
	18	151.869	2973.87	7	26717	451639	90628669	572.48	364697		18	240.389	14567.9	13	59446	3.50196e+06	702725647	1060.47	3.24704e+06		18	152.641	4518.2	0	36938	689664	138392394	617.549	595401		18	189.414	2462.96	4	20664	466519	93614697	642.749	344774
	19	124.136	5020.67	20	37622	623248	125064804	572.48	552182		19	231.778	6183.7	37	30364	1.43325e+06	287604065	1060.47	1.18745e+06		19	169.45	6548	63	46435	1.10956e+06	222651775	617.549	1.00492e+06		19	109.271	6031.69	73	34662	659089	132256904	642.749	588855
	20	102.743	6578.17	23	43500	675859	135622157	572.48	617041		20	183.484	5666.96	8	33500	1.0398e+06	208651960	1060.47	845216		20	169.844	4075.14	5	29232	692139	138888954	617.549	587252		20	162.339	5169.24	47	49374	839169	168393045	642.749	734826
	21	159.573	3830.66	0	36069	611271	122661438	572.48	519918		21	197.671	4201.38	8	30044	830492	166651825	1060.47	620868		21	107.298	14910.3	167	56751	1.59983e+06	321032973	617.549	1.53357e+06		21	127.585	6539.8	0	45701	834380	167431997	642.749	752375
	22	156.528	5259.19	3	39534	823214	165191275	572.48	733605		22	179.372	3191.57	0	22224	572480	114877525	1060.47	382261		22	119.572	7721.29	43	40931	923247	185264692	617.549	849406		22	129.658	7763.36	67	41377	1.00658e+06	201987012	642.749	923244
	23	199.999	5547.8	0	35359	1.10955e+06	222649908	572.48	995057		23	167.921	8648.85	29	42198	1.45232e+06	291431731	1060.47	1.27424e+06		23	130.505	4799.72	30	29397	626388	125695001	617.549	545795		23	115.849	4509.48	30	29858	522418	104831783	642.749	447957
	24	129.987	2060.79	0	21660	267876	53753680	572.48	193461		24	216.773	10862.1	37	43104	2.3546e+06	472489516	1060.47	2.12472e+06		24	136.969	4093.1	4	31276	560627	112498965	617.549	476042		24	179.073	10515	102	53585	1.88295e+06	377845192	642.749	1.76785e+06
	25	134.004	5697.03	12	38687	763422	153193180	572.48	686708		25	148.495	5218.79	15	37127	774966	155509515	1060.47	617491		25	145.635	4529.94	12	29030	659716	132382837	617.549	569779		25	130.231	7029.25	35	45156	915427	183695331	642.749	831721
	26	150.449	4440.54	0	30676	668074	134060009	572.48	581945		26	213.593	12661.1	78	56644	2.70433e+06	542668818	1060.47	2.47782e+06		26	130.146	4817.73	0	30244	627010	125819874	617.549	546639		26	159.449	4770.85	34	36606	760706	152648022	642.749	658220
	27	163.166	11866.2	76	56096	1.93617e+06	388523391	572.48	1.84276e+06		27	187.74	3439.34	11	29981	645700	129570316	1060.47	446607		27	142.744	5131.41	6	29207	732481	146984232	617.549	644329		27	185.936	4865.99	15	44952	904760	181554802	642.749	785249
	28	159.414	3638.86	8	27373	580084	116403384	572.48	488823		28	186.823	4055.89	6	27155	757732	152051239	1060.47	559611		28	125.791	5841.92	61	48700	734860	147461656	617.549	657178		28	138.842	4405.4	20	30067	611657	122738894	642.749	522416
	29	126.075	4653.89	28	39350	586739	117738819	572.48	514564		29	148.087	4983.45	22	37036	737982	148088186	1060.47	580940		29	202.854	5839.37	27	40267	1.18454e+06	237697364	617.549	1.05927e+06		29	160.206	17912	106	64688	2.86961e+06	575835135	642.749	2.76664e+06
	30	161.646	2373.68	0	33170	383698	76995206	572.48	291159		30	175.027	20095.6	40	65535	3.51728e+06	705799294	1060.47	3.33167e+06		30	165.698	5871.41	8	35447	972881	195224546	617.549	870555		30	190.999	6927.88	62	51754	1.32322e+06	265524840	738.757	1.18211e+06
	31	188.886	1960.6	1	21717	370328	74312450	572.48	262195		31	147.693	13764.8	332	57945	2.03296e+06	407946940	1060.47	1.87634e+06		31	107.412	5010.94	32	29344	538235	108005693	617.549	471903		31	83.412	11130.8	432	65535	928447	186308114	738.757	866826
	32	165.274	2810.38	9	23674	464484	93206358	572.48	369868		32	252.03	4558.87	1	35118	1.14897e+06	230560218	1060.47	881703		32	161.148	6435.9	38	45744	1.03713e+06	208117783	617.549	937617		32	151.819	5095.4	58	43228	773580	155231511	738.757	661423
	33	219.469	3126.58	0	27645	686186	137694484	572.48	560545		33	164.547	7671.13	26	42945	1.26226e+06	253292922	1060.47	1.08776e+06		33	133.206	3788.62	0	33096	504668	101269919	617.549	422407		33	171.808	4519.09	2	38490	776414	155800060	738.757	649489
	34	144.887	3228	10	25394	467696	93850786	572.48	384751		34	150.504	18959.5	244	65338	2.85348e+06	572596570	1060.47	2.69387e+06		34	227.632	2800.25	0	24276	637426	127909909	701.876	477656		34	120.16	5489.46	22	47965	659612	132361922	738.757	570843
	35	165.578	10788.7	29	52239	1.78637e+06	358463757	572.48	1.69158e+06		35	193.161	3304.33	0	26266	638270	128079221	1060.47	433428		35	138.728	6141.95	14	37738	852059	170979489	701.876	754689		35	151.989	19608	80	62458	2.9802e+06	598025196	738.757	2.86791e+06
	36	115.316	4207.17	0	29546	485153	97353912	572.48	419137		36	171.454	2825.78	0	24753	484491	97221006	1060.47	302669		36	224.208	4731.42	7	36296	1.06082e+06	212871488	701.876	903457		36	134.616	5599.22	29	42394	753747	151251714	738.757	654299
	37	231.125	3998.28	0	35025	924102	185436246	572.48	791788		37	155.975	7104.56	44	33590	1.10814e+06	222365638	1060.47	942729		37	165.09	5636.85	27	47592	930588	186737711	701.876	814715		37	61.565	8246.94	103	63971	507722	101882758	738.757	462241
	38	168.09	3867.48	0	36378	650084	130449954	572.48	553856		38	158.726	17317.6	74	60698	2.74876e+06	551583545	1060.47	2.58044e+06		38	179.537	6080	31	38248	1.09158e+06	219044069	701.876	965571		38	112.864	7827.03	38	36799	883389	177266494	738.757	800010
	39	157.809	4087.39	7	35250	645029	129435546	572.48	554686		39	203.547	4884.75	3	26606	994275	199517548	1060.47	778419		39	115.281	5548.51	0	46949	639637	128353627	701.876	558724		39	139.316	5952.38	28	39851	829261	166404747	738.757	726340
	40	106.605	5053.78	12	30762	538757	108110449	572.48	477728		40	225.449	22562.5	63	65535	5.0867e+06	1020729117	1295.15	4.79471e+06		40	179.492	10931.4	49	53049	1.9621e+06	393728161	701.876	1.83612e+06		40	106.017	6439.54	49	35560	682699	136994781	738.757	604379
	41	162.514	5296.99	0	38692	860833	172740250	572.48	767797		41	183.175	21071.6	174	65535	3.85978e+06	774528792	1295.15	3.62254e+06		41	149.98	6825.36	25	51812	1.02367e+06	205415928	701.876	918402		41	119.317	7899.92	109	40512	942599	189147852	738.757	854453
	42	222.738	4887.7	8	31270	1.08868e+06	218460697	572.48	961163		42	210.887	6052.54	9	34404	1.2764e+06	256131313	1295.15	1.00327e+06		42	124.341	5306.32	4	34517	659792	132398003	701.876	572520		42	175.635	10971.8	113	56459	1.92703e+06	386689221	738.757	1.79727e+06
	43	204.524	4292.91	2	40409	878000	176185145	572.48	760915		43	148.082	9932.42	65	48687	1.47081e+06	295141943	1295.15	1.27902e+06		43	192.922	5937.59	10	39658	1.14549e+06	229861869	701.876	1.01009e+06		43	185.233	4580.73	12	37606	848502	170265875	738.757	711660
	44	178.635	3370.84	0	28620	602149	120830960	572.48	499884		44	185.911	18376.2	1	65190	3.41633e+06	685541961	1295.15	3.17554e+06		44	168.623	6278.88	7	51146	1.05876e+06	212458349	701.876	940412		44	162.464	12281.2	98	51585	1.99524e+06	400378004	738.757	1.87522e+06
	45	118.092	4105.96	0	37716	484879	97298833	651.027	407998		45	178.47	20145.7	148	65535	3.59541e+06	721477539	1295.15	3.36426e+06		45	98.427	5303.78	30	35450	522036	104754961	701.876	452952		45	151.54	6451.54	50	45015	977667	196184826	738.757	865716
	46	57.897	3101.79	25	20366	179584	36036556	651.027	141892		46	197.318	4305.64	0	35873	849578	170481764	1295.15	594021		46	155.497	4492.03	25	45660	698496	140164722	701.876	589357		46	115.7	5553.27	28	32350	642511	128930321	738.757	557037
	47	173.283	4441.56	5	38669	769645	154441841	651.027	656833		47	77.975	31937.1	336	65535	2.4903e+06	499719441	1295.15	2.38931e+06		47	96.648	4963.54	41	26728	479716	96262896	701.876	411881		47	178.53	4012.07	15	31908	716276	143732546	738.757	584386
	48	87.523	6333.04	27	31795	554289	111227190	651.027	497309		48	150.175	4846.93	11	41027	727886	146062141	1295.15	533386		48	134.258	5874.46	20	39570	788692	158263926	701.876	694459		48	126.568	20681.5	151	65535	2.61762e+06	525268680	738.757	2.52412e+06
	49	143.387	2672.73	0	35142	383235	76902375	651.027	289886		49	159.643	7826.04	21	44560	1.24937e+06	250707129	1295.15	1.04261e+06		49	141.274	4365.33	12	28948	616709	123752726	701.876	517552		49	146.372	5563.52	7	38712	814346	163411825	738.757	706213
	50	206.851	6270.48	19	57976	1.29705e+06	260275059	651.027	1.16239e+06		50	181.984	29965.6	243	65535	5.45325e+06	1094284717	1295.15	5.21756e+06		50	184.814	2120.95	1	26063	391981	78657362	701.876	262264		50	172.351	25996.8	98	65535	4.48057e+06	899099559	738.757	4.35324e+06
	51	154.635	2037.38	0	23183	315050	63219977	651.027	214379		51	127.994	3885.4	0	39245	497306	99792664	1295.15	331535		51	123.598	4713.43	32	35199	582572	116902600	701.876	495822		51	124.171	9383.51	109	46501	1.16516e+06	233809034	738.757	1.07343e+06
	52	132.962	3360.96	0	29181	446879	89673655	651.027	360318		52	171.259	3535.54	2	33516	605495	121502505	1295.15	383689		52	157.136	4249.51	15	35655	667753	133995536	701.876	557463		52	158.666	25949.5	550	65535	4.11731e+06	826205816	738.757	4.0001e+06
	53	209.955	3058.68	0	27586	642188	128865472	651.027	505501		53	157.341	5616.93	28	35877	883772	177343338	1295.15	679992		53	111.578	4431.32	20	29129	494439	99217349	701.876	416125		53	298.66	19996.1	89	65535	5.97204e+06	1198388069	738.757	5.75141e+06
	54	147.813	2742	0	26663	405303	81330583	651.027	309072		54	141.867	3856.13	0	28868	547059	109776396	1295.15	363320		54	141.588	9536.21	0	43756	1.35022e+06	270942864	701.876	1.25084e+06		54	158.019	27915.5	68	65535	4.41117e+06	885173639	738.757	4.29443e+06
	55	156.339	1851.11	0	17618	289401	58073009	651.027	187620		55	209.776	15913.4	34	60828	3.33825e+06	669874160	1295.15	3.06656e+06		55	147.215	3607.87	1	35161	531130	106579993	701.876	427804		55	162.598	7621.74	69	43674	1.23928e+06	248682020	738.757	1.11916e+06
	56	158.686	2345.88	0	27562	372259	74699908	651.027	268950		56	161.332	16037	42	65535	2.58728e+06	519180751	1295.15	2.37833e+06		56	156.115	4133.7	3	33446	645332	129496491	701.876	535759		56	155.497	8827.99	27	59157	1.37272e+06	275459638	738.757	1.25785e+06
	57	153.778	3586.65	12	25887	551546	110676799	651.027	451433		57	199.749	5512.03	11	34112	1.10102e+06	220938543	1295.15	842319		57	137.293	6688.74	60	34505	918315	184274911	701.876	821952		57	171.852	22553.9	19	65535	3.87594e+06	777770362	738.757	3.74898e+06
	58	173.397	3330.24	0	33956	577454	115875635	651.027	464568		58	210.439	5129.67	0	32150	1.07948e+06	216615557	1295.15	806931		58	124.595	3935.6	0	35882	490355	98397819	701.876	402905		58	175.889	28015.1	352	65535	4.92754e+06	988791641	738.757	4.7976e+06
	59	143.796	5961.16	1	45261	857191	172009380	651.027	763576		59	233.751	17772.5	20	64689	4.15435e+06	833637351	1295.15	3.8516e+06		59	158.681	4341.93	0	34773	688982	138255566	701.876	577608		59	158.043	7162.63	22	43157	1.13201e+06	227155564	796.99	1.00605e+06
	60	158.517	3181.39	0	21155	504304	101196900	651.027	401105		60	153.005	15185.6	70	55397	2.32348e+06	466244768	1295.15	2.12532e+06		60	169.944	4620.28	0	41367	785188	157560729	701.876	665908		60	138.538	19401.9	266	65535	2.6879e+06	539371816	796.99	2.57749e+06
	61	144.215	3976.4	7	23940	573454	115072932	651.027	479566		61	299.103	3807.24	3	50915	1.13876e+06	228510297	1295.15	751374		61	144.229	6635.72	10	40291	957067	192051130	701.876	855836		61	149.771	5146.07	13	33722	770732	154659910	796.99	651366
	62	211.012	4756.5	0	49607	1.00368e+06	201404294	651.027	866303		62	186.753	6215.04	0	38847	1.16068e+06	232908753	1295.15	918803		62	148.151	5608.64	27	46582	830927	166739104	701.876	726943		62	134.98	6151.49	42	37207	830330	166619370	796.99	722753
	63	134.746	4037.33	2	28713	544014	109165272	651.027	456291		63	186.2	18519.9	114	65535	3.44839e+06	691976415	1295.15	3.20724e+06		63	98.442	4055.47	30	37194	399229	80111820	701.876	330135		63	151.59	4803.12	15	39028	728105	146106230	796.99	607290
	64	122.98	3535.5	0	27105	434797	87249177	651.027	354734		64	115.082	7233.31	17	41168	832420	167038736	1295.15	683372		64	149.955	3518.91	7	34907	527679	105887450	701.876	422429		64	180.733	14805.9	43	61492	2.67591e+06	536966066	796.99	2.53187e+06
	65	124.296	3931.1	29	33600	488620	98049529	651.027	407700		65	145.69	4146.59	0	34732	604115	121225644	1295.15	415425		65	181.754	4037.48	6	43585	733830	147255025	701.876	606261		65	116.751	5942.12	6	39988	693749	139212031	796.99	600699
	66	179.97	4029.93	0	30884	725268	145536905	651.027	608103		66	161.477	7475.19	57	39221	1.20707e+06	242218415	1295.15	997933		66	169.67	3928.46	0	31637	666540	133752221	701.876	547453		66	124.027	6306.77	88	44052	782208	156962882	796.99	683360
	67	162.798	2593.18	10	19367	422164	84714149	651.027	316178		67	190.022	10840.6	76	46705	2.05995e+06	413362206	1295.15	1.81384e+06		67	184.989	4264.49	11	39381	788882	158302056	701.876	659043		67	150.957	18248.5	143	65535	2.75475e+06	552784808	796.99	2.63443e+06
	68	168.663	2411.99	0	27497	406813	81633634	651.027	297009		68	230.696	26476.4	135	65535	6.108e+06	1225670967	1295.15	5.80922e+06		68	139.475	6182.16	13	43324	862259	173026385	701.876	764365		68	152.477	19313.9	206	65535	2.94493e+06	590948893	796.99	2.82341e+06
	69	176.866	6642.78	27	44063	1.17488e+06	235758782	651.027	1.05974e+06		69	215.128	11987.7	47	58739	2.57888e+06	517494985	1295.15	2.30026e+06		69	143.133	5325.08	17	33896	762195	152946927	669.291	666398		69	199.51	6282.06	22	65535	1.25334e+06	251502424	796.99	1.09433e+06
	70	115.455	5061.41	0	30450	584366	117262652	651.027	509202		70	172.754	3687.11	2	43885	636965	127817457	1295.15	413222		70	114.239	5674.34	31	38455	648233	130078459	669.291	571773		70	189.534	25140.6	78	65535	4.76499e+06	956172474	796.99	4.61393e+06
	71	164.686	5582.46	15	37692	919355	184483548	651.027	812140		71	339.913	13785.3	30	61177	4.68579e+06	940280598	1295.15	4.24555e+06		71	149.791	4474.13	10	45242	670184	134483444	669.291	569931		71	131.392	16010.2	37	65535	2.10362e+06	422126202	796.99	1.9989e+06
	72	206.462	4184.87	4	40562	864016	173379003	651.027	729604		72	154.082	7739.3	81	37375	1.19248e+06	239291371	1295.15	992924		72	150.309	3450.81	7	40608	518689	104083359	669.291	418088		72	112.171	8209.68	75	40318	920890	184791667	796.99	831491
	73	228.514	6142.14	3	48240	1.40356e+06	281647646	651.027	1.25479e+06		73	220.022	20068.7	93	65535	4.41556e+06	886055008	1295.15	4.1306e+06		73	146.028	6075.66	31	35783	887219	178035067	669.291	789484		73	97.356	30135	701	65535	2.93381e+06	588717855	796.99	2.85622e+06
	74	145.186	5324.44	23	40781	773035	155122191	651.027	678515		74	176.577	5266.68	17	34033	929973	186614350	1295.15	701279		74	130.585	10404	62	48325	1.3586e+06	272625437	669.291	1.2712e+06		74	165.603	6808.76	21	40410	1.12755e+06	226261996	796.99	995569
	75	172.585	3657.2	17	27676	631178	126656163	651.027	518820		75	220.102	15532.2	67	61602	3.41866e+06	686009357	1295.15	3.13359e+06		75	137.93	3002.57	0	30614	414146	83105129	669.291	321831		75	111.374	8770.6	70	42991	976816	196014176	796.99	888052
	76	167.871	3754.3	1	27857	630236	126467207	651.027	520948		76	189.244	2660.48	0	23273	503481	101031713	1295.15	258381		76	152.143	4667.51	8	33349	710130	142499176	669.291	608302		76	126.419	8310.6	76	40858	1.05062e+06	210823338	796.99	949862
	77	324.16	2150.72	0	34336	697177	139900029	651.027	486140		77	180.773	5174.84	13	37397	935470	187717374	1295.15	701342		77	146.582	3733.63	4	34382	547282	109821031	669.291	449176		77	144.474	5305.59	7	37885	766518	153814443	796.99	651374
	78	92.766	9401.9	65	43764	872176	175016304	651.027	811783		78	196.764	12268.8	31	56108	2.41407e+06	484421777	985.275	2.2202e+06		78	113.407	8259.59	14	46099	936696	187963425	669.291	860794		78	142.49	18579.5	55	65535	2.6474e+06	531244669	796.99	2.53384e+06
	79	205.032	7111.86	38	59735	1.45816e+06	292603399	651.027	1.32468e+06		79	196.57	9033.56	51	48158	1.77573e+06	356328880	985.275	1.58205e+06		79	151.724	3526.17	8	28632	535007	107357829	669.291	433459		79	125.676	13163.8	79	51738	1.65438e+06	331977773	796.99	1.55421e+06
	80	207.04	4662.05	0	36798	965232	193689520	651.027	830443		80	171.872	4171.38	0	33243	716945	143866727	985.275	547604		80	212.886	3357.8	0	30929	714827	143441801	669.291	572345		80	132.205	21760.9	49	65535	2.87689e+06	577295936	796.99	2.77153e+06
	81	202.416	3157.51	0	37468	639129	128251601	651.027	507350		81	154.386	19954.8	359	65535	3.08074e+06	618200890	985.275	2.92863e+06		81	147.19	4510.58	8	36137	663910	133224432	669.291	565397		81	139.146	3493.86	2	23130	486157	97555418	796.99	375259
	82	286.62	8430.99	13	43077	2.41649e+06	484908623	651.027	2.22989e+06		82	316.8	20088.8	24	65535	6.36412e+06	1277064839	985.275	6.05199e+06		82	145.067	3172.55	13	31531	460231	92352900	669.291	363139		82	168.857	22883.4	114	65535	3.86403e+06	775381287	796.99	3.72946e+06
	83	221.686	3884.42	0	36306	861123	172798400	683.193	709669		83	188.357	17639.6	82	65535	3.32256e+06	666725121	985.275	3.13697e+06		83	136.067	3443.89	3	35557	468599	94031999	669.291	377530		83	130.475	11271.2	151	49709	1.47061e+06	295102397	796.99	1.36663e+06
	84	296.806	2693.62	0	30119	799482	160429171	683.193	596706		84	159.2	3164.72	6	23869	503822	101100130	985.275	346966		84	133.44	3814.28	7	26688	508979	102135024	669.291	419669		84	126.369	5977.54	14	31656	755376	151578497	796.99	654661
	85	174.419	1947.61	1	30728	339700	68166341	683.193	220538		85	180.603	20110.1	111	64599	3.63195e+06	728810863	985.275	3.45401e+06		85	144.185	4498.95	23	35854	648679	130168131	669.291	552178		85	169.769	5596.52	22	38661	950118	190656783	796.99	814814
	86	269.293	4828.11	1	36010	1.30017e+06	260901193	683.193	1.1162e+06		86	235.171	23851.7	92	65535	5.60925e+06	1125587390	985.275	5.37754e+06		86	91.246	5504.44	52	44877	502258	100786245	669.291	441188		86	168.673	23408	149	65535	3.9483e+06	792291086	796.99	3.81387e+06
	87	172.515	2278.64	0	30890	393100	78881985	683.193	275239		87	262.505	16693.4	97	61055	4.38211e+06	879342851	985.275	4.12347e+06		87	150.603	4127.17	13	36863	621566	124727298	669.291	520768		87	119.198	11091.8	135	47619	1.32212e+06	265305341	796.99	1.22712e+06
	88	167.158	2927.37	0	28873	489334	98192792	683.193	375132		88	157.326	33793.1	180	65535	5.31653e+06	1066849430	985.275	5.16152e+06		88	173.866	5015.69	0	51515	872057	174992570	669.291	755690		88	115.999	9370.47	76	61040	1.08696e+06	218116364	796.99	994510
	89	185.338	2794.21	6	26287	517872	103919389	683.193	391250		89	173.367	21281.2	110	65535	3.68947e+06	740352860	985.275	3.51866e+06		89	101.168	3857.74	0	39693	390279	78315898	669.291	322568		89	224.532	16080	80	63714	3.61047e+06	724499018	936.495	3.40019e+06
	90	143.751	3125.13	6	30437	449241	90147474	683.193	351031		90	472.237	19070.7	62	65391	9.00588e+06	1807177955	985.275	8.5406e+06		90	144.364	3500.14	12	41812	505294	101395575	669.291	408673		90	240.175	12282	92	59747	2.94983e+06	591931801	936.495	2.72491e+06
	91	260.946	3536.18	5	30063	922751	185165161	683.193	744475		91	170.228	36190.7	715	65535	6.16066e+06	1236236467	985.275	5.99294e+06		91	124.52	3814.76	12	37854	475014	95319365	669.291	391674		91	125.178	7110.28	39	43733	890050	178603066	936.495	772821
	92	201.598	2812.02	0	26686	566898	113757283	683.193	429167		92	263.188	19563.7	0	65535	5.14893e+06	1033216900	985.275	4.88962e+06		92	239.148	3177.54	0	34747	759904	152487100	669.291	599844		92	115.326	5000.97	13	35164	576741	115732419	936.495	468738
	93	207.838	3055.46	5	37489	635039	127430966	683.193	493046		93	182.387	16476.6	98	57427	3.00512e+06	603025500	985.275	2.82541e+06		93	142.55	5398.51	61	39695	769558	154424347	669.291	674150		93	136.535	5377.9	44	40449	734273	147343834	936.495	606408
	94	281.806	3943.23	4	35014	1.11123e+06	222985762	683.193	918699		94	176.293	3258.15	0	29394	574387	115260219	985.275	400690		94	109.261	4578.91	3	45698	500297	100392696	669.291	427169		94	134.407	22182.4	266	64854	2.98147e+06	598280769	936.495	2.8556e+06
	95	182.168	2135.21	0	24464	388967	78052576	683.193	264511		95	176.303	4770.61	1	35861	841071	168774643	985.275	667364		95	100.072	3274.61	3	34713	327696	65757496	669.291	260718		95	180.11	3945.74	4	33806	710667	142606881	936.495	541995
	96	145.057	5801.87	0	34925	841600	168880892	683.193	742499		96	245.876	15185.6	97	62749	3.73378e+06	749243115	985.275	3.49152e+06		96	153.195	4374.17	0	29230	670100	134466447	669.291	567568		96	128.995	5368.14	57	39294	692465	138954336	936.495	571661
	97	148.306	3374.91	0	41789	500518	100437209	683.193	399197		97	238.894	22470.1	104	65535	5.36797e+06	1077171176	985.275	5.1326e+06		97	155.402	3146.03	5	31873	488901	98105925	669.291	384892		97	130.894	22313.5	339	65535	2.92071e+06	586087492	936.495	2.79812e+06
	98	120.489	5109.97	24	34119	615693	123548918	683.193	533376		98	152.058	6835.66	17	35460	1.03942e+06	208576657	985.275	889601		98	156.259	5771.39	51	54883	901833	180967580	669.291	797251		98	144.593	5162.94	0	39389	746526	149802674	936.495	611116
	99	177.349	3128.93	0	42969	554913	111352321	683.193	433749		99	215.308	27459	499	65535	5.91214e+06	1186367611	985.275	5.7e+06		99	182.108	4274.13	0	39286	778355	156189551	669.291	656471		99	145.729	23137.1	109	65535	3.37176e+06	676598380	936.495	3.23528e+06
	100	145.201	3653.66	0	35182	530516	106456619	683.193	431315		100	171.01	4679.81	15	32867	800295	160592325	985.275	631803		100	90.952	3617.37	12	32917	329007	66020654	669.291	268134		100	170.671	25314.1	324	65535	4.32039e+06	866956879	936.495	4.16056e+06
	101	178.037	4726.99	0	39437	841578	168876358	683.193	719944		101	149.492	18644	44	65535	2.78712e+06	559281573	985.275	2.63983e+06		101	146.846	4417.26	2	49655	648656	130163417	669.291	550373		101	139.48	9695.91	145	38280	1.35239e+06	271378917	936.495	1.22177e+06
	102	178.959	2055.94	0	27332	367928	73830755	683.193	245664		102	165.22	5395.42	0	29661	891429	178879760	985.275	728642		102	112.495	4286.71	41	38506	482235	96768275	669.291	406943		102	123.03	5055.43	16	47905	621970	124808356	936.495	506753
	103	125.901	5007.96	10	29762	630505	126521140	683.193	544490		103	131.527	6944.03	43	32497	913326	183273712	985.275	783735		103	177.374	3161.92	4	34170	560843	112542236	669.291	442128		103	189.225	6227.16	29	37853	1.17833e+06	236451366	936.495	1.00112e+06
	104	199.64	4514.16	0	33659	901206	180841670	683.193	764813		104	163.366	3600.93	11	38400	588268	118045531	985.275	427307		104	159.927	4734.42	23	39458	757163	151937044	669.291	650125		104	166.56	5471.86	12	32596	911393	182885961	936.495	755411
	105	163.161	1912.36	0	25370	312023	62612588	683.193	200553		105	140.452	7590.29	15	49281	1.06607e+06	213924625	985.275	927687		105	130.724	4402.98	0	32968	575578	115499086	669.291	488085		105	174.977	31552.8	148	65535	5.52102e+06	1107883097	936.495	5.35716e+06
	106	165.509	3140.84	10	24913	519835	104313455	683.193	406761		106	158.821	5470.82	0	37430	868880	174355024	985.275	712398		106	141.573	6269.39	25	35610	887579	178107220	669.291	792825		106	130.779	9575.9	113	49858	1.25233e+06	251300438	936.495	1.12986e+06
	107	126.842	3104.02	0	28554	393722	79006667	683.193	307064		107	128.437	9746.35	69	44345	1.25179e+06	251192615	985.275	1.12525e+06		107	147.17	11638.9	96	61728	1.71289e+06	343718847	669.291	1.61439e+06		107	168.419	6413.25	50	37718	1.08011e+06	216742238	936.495	922389
	108	188.721	3466.34	0	28626	654173	131270439	683.193	525240		108	128.602	4205.59	0	33729	540845	108529317	985.275	414136		108	149.083	6342.38	51	34723	945543	189738676	669.291	845763		108	161.103	6764.71	12	37635	1.08982e+06	218689623	936.495	938945
	109	176.048	3241.23	2	32283	570614	114503048	683.193	450339		109	148.869	2728.6	0	39001	406204	81511428	972.699	261399		109	110.646	8154.37	90	49332	902252	181051549	669.291	828197		109	164.801	2807.58	0	28473	462692	92846793	719.181	344171
	110	170.273	7911.63	0	49053	1.34713e+06	270324496	683.193	1.2308e+06		110	222.06	5453.62	14	41384	1.21103e+06	243013492	972.699	995035		110	141.748	10786	55	53073	1.52889e+06	306797208	913.594	1.39939e+06		110	149.916	11097.5	79	55028	1.66369e+06	333847123	719.181	1.55588e+06
	111	166.131	6140.34	2	47056	1.0201e+06	204700511	683.193	906604		111	146.985	5361.63	27	32111	788081	158141376	972.699	645109		111	115.306	4398.6	0	38345	507184	101774752	913.594	401841		111	171.319	4892.59	29	38344	838195	168197556	719.181	714986
	112	185.308	3127.86	0	22373	579616	116309329	683.193	453014		112	197.965	3545.07	11	33725	701802	140827996	972.699	509241		112	98.263	3798.36	0	27202	373237	74896015	913.594	283464		112	170.781	8651.95	58	42990	1.47759e+06	296502413	719.181	1.35477e+06
	113	265.017	14506	70	61634	3.84433e+06	771426790	683.193	3.66327e+06		113	173.407	3296.89	4	24710	571704	114721690	972.699	403031		113	136.884	2611.37	0	25351	357455	71729098	913.594	232398		113	118.241	4400.48	30	36960	520318	104410290	719.181	435281
	114	205.869	4037.95	0	31532	831288	166811526	683.193	690640		114	207.21	4420.68	16	36609	916007	183811803	972.699	714454		114	166.361	4093.74	22	37705	681037	136661210	913.594	529051		114	165.175	16215.2	99	65176	2.67834e+06	537452539	719.181	2.55955e+06
	115	198.09	5572.39	0	51491	1.10383e+06	221502346	683.193	968500		115	174.344	6462.67	15	36870	1.12673e+06	226096422	972.699	957144		115	138.419	3741.5	15	25972	517894	103923948	913.594	391436		115	120.474	21508.5	31	65535	2.5912e+06	519966924	719.181	2.50456e+06
	116	174.404	3881.81	6	27741	677002	135851549	683.193	557851		116	112.062	4003.15	25	27232	448599	90018819	972.699	339597		116	111.269	7082.87	55	38138	788106	158146358	913.594	686451		116	143.487	17573.3	81	65535	2.52154e+06	505988666	719.181	2.41835e+06
	117	187.301	3210.39	0	28134	601309	120662385	683.193	473346		117	163.505	3587.14	0	23974	586516	117693946	972.699	427474		117	136.331	3802.54	10	36396	518403	104025965	913.594	393851		117	116.048	19371.8	251	65462	2.24807e+06	451112279	719.181	2.16461e+06
	118	118.67	3489.58	6	33873	414107	83097332	948.691	301526		118	185.985	19853.2	142	65535	3.6924e+06	740941093	972.699	3.5115e+06		118	140.043	3881.35	13	32157	543557	109073647	913.594	415615		118	180.952	5374.31	21	39688	972492	195146460	719.181	842355
	119	176.278	3865.19	7	42844	681347	136723343	948.691	514113		119	177.379	17348.1	16	65535	3.0772e+06	617489889	972.699	2.90466e+06		119	113.058	4386.32	46	28342	495910	99512493	913.594	392621		119	148.834	6882.12	64	65535	1.02429e+06	205541435	719.181	917256
	120	138.309	3869.4	14	30481	535174	107391400	948.691	403961		120	163.221	19193.5	159	64271	3.13278e+06	628643127	972.699	2.97401e+06		120	135.289	4133.98	15	33508	559283	112229251	913.594	435684		120	117.907	24972.3	128	65535	2.94442e+06	590845461	719.181	2.85962e+06
	121	173.587	6097.2	19	49076	1.05839e+06	212383850	948.691	893713		121	226.68	23563.1	110	65535	5.34128e+06	1071814533	972.699	5.12079e+06		121	147.045	4408.08	14	39915	648186	130069088	913.594	513846		121	118.729	9699.79	69	51537	1.15165e+06	231097542	719.181	1.06626e+06
	122	183.628	4023.97	0	37223	738915	148275304	948.691	564708		122	171.703	22178.3	59	65535	3.80808e+06	764153884	972.699	3.64107e+06		122	183.857	2587.19	0	24098	475673	95451622	913.594	307703		122	146.856	15465.3	44	65535	2.27117e+06	455747276	719.181	2.16555e+06
	123	112.889	3371.43	0	29614	380597	76373047	948.691	273500		123	181.082	4410.36	1	28663	798635	160259134	972.699	622497		123	182.756	3103.46	21	29875	567176	113813069	913.594	400211		123	142.859	11151.7	95	50737	1.59312e+06	319686524	719.181	1.49038e+06
	124	147.972	4195.2	0	35199	620772	124568060	948.691	480392		124	153.907	10308.4	18	54920	1.58654e+06	318365843	972.699	1.43684e+06		124	146.028	4557.72	0	37790	665557	133554873	913.594	532147		124	307.496	19389.3	76	65535	5.96214e+06	1196400442	719.181	5.74099e+06
	125	148.919	4140.86	7	53166	616652	123741392	948.691	475374		125	189.902	19599.1	44	65479	3.72191e+06	746861072	972.699	3.53719e+06		125	206.637	3714.08	0	30667	767464	154004266	913.594	578682		125	166.804	6208.6	7	42371	1.03562e+06	207814153	719.181	915658
	126	174.21	3544.76	0	36709	617532	123917846	948.691	452260		126	137.651	4124.84	0	35826	567789	113936210	972.699	433896		126	189.519	4109.17	0	42916	778763	156271585	913.594	605620		126	192.125	8822.41	22	43195	1.695e+06	340130313	719.181	1.55683e+06
	127	129.932	5079.9	23	38273	660043	132448364	948.691	536777		127	128.263	22610.7	31	65535	2.9001e+06	581953246	972.699	2.77534e+06		127	122.706	6070.27	19	35909	744859	149468132	913.594	632756		127	135.673	32834	298	65535	4.45468e+06	893905307	719.181	4.35711e+06
	128	161.597	5040.56	19	30660	814537	163450239	948.691	661232		128	181.874	12256.1	9	49051	2.22906e+06	447297909	972.699	2.05215e+06		128	122.686	4578.64	6	37222	561736	112721485	913.594	449651		128	192.005	18922.9	48	65270	3.63329e+06	729078772	719.181	3.4952e+06
	129	180.573	3726.48	12	25562	672902	135028853	948.691	501594		129	201.09	6655.49	41	34516	1.33835e+06	268562347	972.699	1.14275e+06		129	170.671	3625.06	0	39256	618693	124150905	913.594	462769		129	189.877	14888	42	63148	2.82689e+06	567260678	719.181	2.69033e+06
	130	147.778	8905.11	22	47433	1.31598e+06	264072056	948.691	1.17578e+06		130	156.922	22431.7	99	65535	3.52003e+06	706350759	972.699	3.36739e+06		130	186.339	4956.98	0	41388	923680	185351553	913.594	753442		130	138.12	23355	99	65535	3.22579e+06	647308332	719.181	3.12646e+06
	131	171.563	6718.87	6	46722	1.15271e+06	231310566	948.691	989952		131	203.218	6213.53	26	36764	1.2627e+06	253381554	972.699	1.06503e+06		131	132.339	4509.49	22	51582	596781	119753925	913.594	475877		131	177.962	7336.22	33	45901	1.30557e+06	261983598	719.181	1.17758e+06
	132	146.706	4382.61	23	30856	642956	129019674	948.691	503778		132	125.831	19893.3	58	62471	2.50319e+06	502306907	972.699	2.3808e+06		132	155.691	4721.75	0	37992	735136	147517033	913.594	592898		132	175.087	23805.3	38	65535	4.16799e+06	836375269	719.181	4.04207e+06
	133	179.078	2694.36	0	31509	482502	96821953	948.691	312613		133	135.753	7279.3	32	37677	988185	198295460	972.699	856138		133	160.002	5402.99	45	43905	864488	173473667	913.594	718311		133	168.818	5872.18	16	42263	991327	198926012	719.181	869917
	134	221.397	2621.25	0	25339	580338	116454296	948.691	370301		134	148.884	3667.01	1	26433	545960	109555747	972.699	401140		134	155.352	4423.97	18	34385	687274	137912712	913.594	545345		134	106.276	6526.27	20	33662	693585	139179213	719.181	617154
	135	148.784	4265.51	17	45944	634641	127351113	948.691	493491		135	178.445	7271.74	0	38292	1.29761e+06	260386518	972.699	1.12404e+06		135	104.457	2738.53	0	20120	286058	57402307	913.594	190627		135	98.871	7067.77	47	36791	698794	140224508	719.181	627688
	136	179.422	4989.66	7	30607	895256	179647728	948.691	725040		136	229.974	7411.48	18	34916	1.70445e+06	342025014	972.699	1.48075e+06		136	145.331	4371.09	4	36942	635254	127474022	913.594	502480		136	153.359	25659	79	65535	3.93504e+06	789629114	719.181	3.82474e+06
	137	217.54	4378.13	0	32985	952420	191118551	948.691	746041		137	237.394	13644.1	26	59516	3.23903e+06	649964808	972.699	3.00812e+06		137	157.052	11396	34	55828	1.78976e+06	359144241	913.594	1.64628e+06		137	179.916	30598.6	121	65535	5.50516e+06	1104700130	719.181	5.37577e+06
	138	159.095	6331.86	62	33503	1.00737e+06	202144698	948.691	856435		138	140.253	19987.2	300	65535	2.80326e+06	562520528	972.699	2.66684e+06		138	137.512	7826.62	7	44908	1.07625e+06	215967835	913.594	950623
	139	220.281	7372.48	33	43750	1.62402e+06	325885902	948.691	1.41504e+06		139	178.794	15380.7	62	61712	2.74998e+06	551827651	972.699	2.57606e+06		139	162.733	4508.28	0	50355	733645	147217765	913.594	584973
	140	135.329	5140.01	25	36625	695593	139582113	948.691	567208		140	139.939	5688.48	4	33987	796038	159738082	972.699	659920		140	151.126	4442.51	30	30927	671381	134723487	913.594	533313
	141	229.122	6733.58	56	38088	1.54281e+06	309589793	948.691	1.32544e+06		141	253.989	10555.5	44	47573	2.68097e+06	537981385	972.699	2.43392e+06		141	103.64	4603.55	18	42490	477110	95740018	913.594	382426
	142	157.49	8314.48	34	39322	1.30945e+06	262762426	948.691	1.16004e+06		142	217.286	4079.68	12	30579	886457	177882094	972.699	675103		142	212.811	4779.09	23	36741	1.01704e+06	204086210	913.594	822620
	143	194.113	3677.42	18	28195	713835	143242695	948.691	529682		143	128.736	16619.4	80	62341	2.13952e+06	429330206	1264.49	1.97674e+06		143	88.181	5731.53	1	31564	505413	101419389	913.594	424851
	144	130.291	5231.69	13	37529	681642	136782640	948.691	558036		144	163.052	14730.5	90	59187	2.40183e+06	481967305	1264.49	2.19566e+06		144	156.608	2788.86	0	26365	436759	87642862	793.919	312425
	145	211.236	4773.47	0	34988	1.00833e+06	202337793	948.691	807932		145	154.705	19343.9	60	65535	2.99258e+06	600511034	1264.49	2.79696e+06		145	124.535	2253.01	0	30772	280579	56302834	793.919	181709
	146	168.678	3773.5	1	34679	636507	127725514	948.691	476484		146	198.409	21299.9	99	65535	4.22608e+06	848032958	1264.49	3.9752e+06		146	158.014	3535.48	7	34543	558654	112103052	793.919	433204
	147	200.083	4517.28	16	26237	903833	181368824	948.691	714016		147	325.077	29368.2	180	65535	9.54694e+06	1915749497	1264.49	9.13588e+06		147	116.457	3196.32	19	28531	372233	74694728	793.919	279776
	148	159.364	3035.17	4	28758	483697	97061621	948.691	332509		148	126.444	37617.9	163	65535	4.75655e+06	954478764	1264.49	4.59666e+06		148	73.769	6044.89	15	30858	445927	89482523	793.919	387360
	149	167.99	5519.13	51	26056	927161	186050018	948.691	767790		149	358.077	17983.4	15	65535	6.43945e+06	1292180100	1264.49	5.98666e+06		149	117.125	3987.71	21	41308	467060	93723236	793.919	374072
	150	136.904	3388.05	8	23562	463837	93076564	948.691	333958		150	99.912	37196	872	65535	3.71633e+06	745742247	1264.49	3.58999e+06		150	111.947	9270.42	37	50817	1.0378e+06	208250603	793.919	948919
	151	169.989	2991.88	2	28012	508586	102056038	948.691	347319		151	163.331	20910.3	58	65535	3.4153e+06	685335262	1264.49	3.20877e+06		151	99.279	3689.12	0	41835	366253	73494604	793.919	287433
	152	115.156	4636.44	4	38058	533915	107138764	948.691	424668		152	193.087	3517.18	17	34592	679121	136276788	1264.49	434964		152	126.055	4148.42	37	28167	522929	104934201	793.919	422851
	153	205.735	6778.32	10	42310	1.39453e+06	279836104	948.691	1.19936e+06		153	165.324	18962.8	135	65535	3.13501e+06	629090285	1264.49	2.92596e+06		153	159.783	4552.7	21	39222	727443	145973321	793.919	600588
	154	151.595	3754.02	3	31880	569091	114197362	948.691	425274		154	254.233	6123.76	22	47958	1.55686e+06	312409825	1264.49	1.23539e+06		154	100.784	5115.53	28	33168	515565	103456520	793.919	435551
	155	163.999	4089.29	11	25402	670637	134574336	948.691	515053		155	162.663	8793.75	62	41215	1.43042e+06	287036773	1264.49	1.22473e+06		155	180.289	2650.19	3	28475	477801	95878483	793.919	334666
	156	178.226	3453.44	11	45300	615494	123508920	948.691	446413		156	166.55	7304.43	30	40209	1.21655e+06	244121377	1264.49	1.00595e+06		156	85.854	7179.41	84	41833	616381	123686944	793.919	548220
	157	183.798	4406.55	0	26175	809914	162522465	948.691	635546		157	205.655	4607.28	0	39918	947509	190133131	1264.49	687459		157	109.231	3414.48	0	35328	372968	74842083	793.919	286247
	158	277.6	4811.35	27	36647	1.33563e+06	268015974	948.691	1.07227e+06		158	141.105	19522.9	49	65535	2.75477e+06	552790462	1264.49	2.57635e+06		158	104.312	5825.16	7	50907	607637	121932359	793.919	524822
	159	176.417	3696.14	4	29686	652064	130847200	595.911	546935		159	160.286	9435.12	23	42721	1.51232e+06	303471101	1264.49	1.30964e+06		159	123.02	5387.08	18	41307	662719	132985353	793.919	565051
	160	158.935	3863.83	0	31831	614100	123229157	595.911	519389		160	150.434	13868.1	49	56998	2.08623e+06	418636138	1264.49	1.89601e+06		160	120.957	1870.32	0	18654	226228	45396299	793.919	130198
	161	150.494	5693.81	29	37702	856883	171947524	595.911	767202		161	212.876	3487.49	2	35327	742401	148974930	1264.49	473221		161	93.633	8701.57	74	47413	814754	163493765	793.919	740417
	162	150.763	2919.43	10	25576	440140	88321382	595.911	350299		162	236.956	23210.9	87	65535	5.49994e+06	1103653757	1264.49	5.20032e+06		162	153.827	5727.14	4	38160	880992	176785366	793.919	758865
	163	201.07	5198.66	13	34626	1.04529e+06	209755384	595.911	925474		163	169.879	3531.8	0	26501	599979	120395545	1264.49	385168		163	201.459	5265.67	13	38106	1.06081e+06	212869857	793.919	900873
	164	159.514	2640.04	0	27450	421122	84505110	595.911	326066		164	193.012	3521.96	10	32251	679780	136408900	1264.49	435717		164	127.58	4495.59	0	38455	573548	115091711	793.919	472259
	165	129.718	1876.24	0	24011	243381	48838450	595.911	166081		165	183.175	3243.55	0	34810	594136	119222997	1264.49	362512		165	95.881	8812.55	59	51422	844952	169553360	793.919	768830
	166	150.18	5993.96	1	45574	900170	180633898	595.911	810676		166	232.565	8936.14	39	44175	2.07823e+06	417031663	1264.49	1.78416e+06		166	152.308	4164.55	0	44608	634292	127281019	793.919	513372
	167	189.852	3535.13	2	29925	671154	134677931	595.911	558019		167	171.095	4901.72	0	37712	838659	168290717	1264.49	622311		167	147.862	6030.72	10	48022	891717	178937544	793.919	774326
	168	156.728	3232.26	3	36983	506585	101654523	595.911	413189		168	149.597	6920.39	52	37960	1.03527e+06	207743050	1264.49	846102		168	120.533	7252.82	46	37099	874207	175423905	793.919	778513
	169	157.042	3795.22	14	37759	596008	119598771	595.911	502425		169	174.394	3247.5	4	35307	566344	113646155	1264.49	345824		169	123.643	3030.06	1	25404	374646	75178768	793.919	276483
	170	138.788	4313.48	2	34188	598658	120130522	595.911	515953		170	146.293	4188.42	12	34711	612735	122955381	1264.49	427749		170	213.18	3782.07	0	38892	806261	161789437	793.919	637013
	171	167.113	10780.6	51	48197	1.80158e+06	361517342	595.911	1.702e+06		171	155.392	3777.64	3	28546	587016	117794449	1264.49	390524		171	112.42	2383.66	7	25350	267972	53772887	793.919	178719
	172	173.811	5731.06	24	32156	996121	199887875	595.911	892545												172	149.547	3908.04	0	31741	584434	117276252	793.919	465706
	173	155.557	3004.52	5	40714	467374	93786191	595.911	374676												173	145.301	7849.25	16	44880	1.1405e+06	228860688	793.919	1.02515e+06
	174	178.485	4301.43	0	39846	767743	154060149	595.911	661382												174	121.57	4092.22	0	51530	497491	99829707	793.919	400974
	175	282.329	4370.15	7	32395	1.23382e+06	247586206	595.911	1.06558e+06												175	135.553	5235.07	17	38519	709631	142399101	793.919	602013
	176	132.444	3489.77	4	28155	462198	92747623	595.911	383273												176	88.779	3688.6	31	37501	327471	65712337	793.919	256987
	177	178.819	2496.96	0	35536	446504	89598325	595.911	339944												177	115.989	4754.42	16	33955	551458	110659029	793.919	459372
	178	179.512	2654.88	0	21337	476582	95634019	595.911	369609												178	138.618	3673.64	9	44429	509233	102185870	793.919	399181
	179	196.416	4808.11	0	49766	944388	189506956	595.911	827342												179	94.082	10621.6	113	51203	999293	200524526	793.919	924600
	180	250.76	4800.16	16	43104	1.20369e+06	241539101	595.911	1.05425e+06												180	109.002	3730.14	0	30651	406592	81589358	793.919	320053
	181	153.025	10682.2	29	48090	1.63464e+06	328017558	595.911	1.54345e+06												181	154.899	6475.16	9	38205	1.003e+06	201267487	793.919	880018
	182	152.019	3461.27	10	42653	526177	105585987	595.911	435587												182	119.158	4226.56	18	46845	503628	101061253	793.919	409027
	183	115.739	8295.45	11	40785	960110	192661813	595.911	891140												183	116.607	4740.09	39	37637	552725	110913298	793.919	460148
	184	143.681	12361.3	87	55506	1.77608e+06	356399615	595.911	1.69046e+06												184	113.856	4774.6	1	33784	543616	109085342	793.919	453223
	185	160.675	4348.45	14	37651	698685	140202589	595.911	602937
	186	220.755	4757.25	0	40420	1.05018e+06	210736725	595.911	918634
