# Supplementary material for: The unfolded protein response in progeria arteries originates from non-endothelial cell types
Source: Life Sci Alliance. 2025 Dec 1;9(2):e202503485. doi: 10.26508/lsa.202503485 (PMC12670121; doi:10.26508/lsa.202503485)
Supplement: Supplementary file 6 [file LSA-2025-03485_SdataF5.xlsx]

## Sheet: Fig 5B-C
			Count	Live cells | Count	Live cells | Freq. of Parent	Live cells/Single Cells | Count	Live cells/Single Cells | Freq. of Parent	Live cells/Single Cells/GFP+ | Count	Live cells/Single Cells/GFP+ | Freq. of Parent	Live cells/Single Cells/GFP- | Count	Live cells/Single Cells/GFP- | Freq. of Parent
	Primary Lung ECs	WT +DOX, 2d	10000	6533	65.3 %	5818	89.1 %	5	0.086 %	5813	99.9 %
		WT +DOX, 5d	10000	6875	68.8 %	6242	90.8 %	49	0.79 %	6193	99.2 %
		WT +DOX, 8d	10000	6281	62.8 %	5870	93.5 %	63	1.07 %	5807	98.9 %
		WT +DOX, 15d	10000	5988	59.9 %	5546	92.6 %	440	7.93 %	5106	92.1 %
		WT -DOX, 2d	10000	6251	62.5 %	5637	90.2 %	7	0.12 %	5630	99.9 %
		WT -DOX, 5d	10000	6411	64.1 %	5812	90.7 %	47	0.81 %	5765	99.2 %
		WT -DOX, 8d	10000	4709	47.1 %	4376	92.9 %	208	4.75 %	4168	95.2 %
		WT -DOX, 15d	10000	3002	30.0 %	2635	87.8 %	523	19.8 %	2112	80.2 %
		Prog-Tg +DOX, 2d	10000	6825	68.2 %	6244	91.5 %	12	0.19 %	6232	99.8 %
		Prog-Tg +DOX, 5d	10000	7553	75.5 %	7036	93.2 %	53	0.75 %	6983	99.2 %
		Prog-Tg +DOX, 8d	10000	7021	70.2 %	6555	93.4 %	119	1.82 %	6436	98.2 %
		Prog-Tg +DOX, 15d	10000	5995	60.0 %	5572	92.9 %	151	2.71 %	5421	97.3 %
		Prog-Tg -DOX, 2d	10000	6221	62.2 %	5588	89.8 %	19	0.34 %	5569	99.7 %
		Prog-Tg -DOX, 5d	10000	6021	60.2 %	5387	89.5 %	715	13.3 %	4672	86.7 %
		Prog-Tg -DOX, 8d	10000	4246	42.5 %	3937	92.7 %	1303	33.1 %	2634	66.9 %
		Prog-Tg -DOX, 15d	10000	3547	35.5 %	3082	86.9 %	1377	44.7 %	1705	55.3 %

## Sheet: Fig 5E
	Primary Lung ECs
	Measurements from XBP1s staining
	WT +DOX, 13d										WT -DOX, 13d										Prog-Tg +DOX, 13d										Prog-Tg -DOX, 13d
	Cell	Area	Mean	Min	Max	IntDens	RawIntDen	Background (mean)	Corrected fluorescence		Cell	Area	Mean	Min	Max	IntDens	RawIntDen	Background (mean)	Corrected fluorescence		Cell	Area	Mean	Min	Max	IntDens	RawIntDen	Background (mean)	Corrected fluorescence		Cell	Area	Mean	Min	Max	IntDens	RawIntDen	Background (mean)	Corrected fluorescence
	1	287.283	6480.6	40	48357	1.86177e+06	373593571	480.988	1.72359e+06		1	114.095	3714.35	7	25084	423789	85040112	1342.9	270570		1	234.24	4642.43	29	46953	1.08744e+06	218212736	920.013	871937		1	213.668	9663.13	90	40822	2.0647e+06	414316424	827.636	1.88786e+06
	2	272.368	2221.81	0	23330	605149	121433029	480.988	474143		2	164.846	3830.93	0	35297	631513	126723320	1342.9	410140		2	252.723	3220.91	8	36174	813999	163342278	920.013	581491		2	141.519	6961.65	169	37670	985202	197696928	827.636	868076
	3	248.407	3411.31	17	40186	847394	170043428	480.988	727913		3	126.319	3554.8	21	28668	449040	90107172	1342.9	279406		3	213.279	3071.09	0	41346	655000	131436396	920.013	458780		3	168.01	4027.93	22	30484	676733	135797526	827.636	537682
	4	133.371	4320.33	26	25675	576205	115624919	480.988	512055		4	147.573	11364.5	45	47407	1.6771e+06	336537026	1342.9	1.47892e+06		4	156.548	3089.55	0	27926	483663	97054974	920.013	339637		4	186.583	6657.02	0	31253	1.24209e+06	249245464	827.636	1.08767e+06
	5	168.045	2084.26	0	27415	350250	70283286	480.988	269422		5	93.035	5843.15	59	43254	543618	109085855	1342.9	418681		5	121.281	2986.78	0	35686	362240	72689283	920.013	250659		5	106.964	8239.78	92	38951	881357	176858704	827.636	792830
	6	92.073	5587.22	39	43695	514433	103229423	480.988	470147		6	117.842	5742.12	102	35006	676666	135784008	1342.9	518415		6	197.607	2837.71	0	35490	560750	112523645	920.013	378949		6	115.759	5413.87	37	25972	626706	125758775	827.636	530900
	7	102.489	5405.86	31	46126	554039	111176904	480.988	504743		7	166.46	5617.39	14	37178	935073	187637745	1342.9	711534		7	79.535	6059.77	56	45399	481964	96713941	920.013	408791		7	206.183	6140.9	91	37625	1.26615e+06	254073461	827.636	1.0955e+06
	8	106.774	3277.97	8	29205	350003	70233744	480.988	298646		8	97.475	4136.2	12	33827	403178	80904171	1342.9	272278		8	222.404	9732.14	91	45191	2.16447e+06	434335751	920.013	1.95985e+06		8	106.68	5611.34	23	34510	598616	120122031	827.636	510324
	9	165.384	5012.27	32	36653	828949	166342149	480.988	749401		9	151.181	3522.53	17	29763	532541	106862988	1342.9	329519		9	273.793	2719.06	3	24852	744458	149387763	920.013	492565		9	164.856	5940.16	31	39387	979270	196506530	827.636	842829
	10	255.987	3169.63	0	26871	811385	162817581	480.988	688258		10	129.583	3784.54	27	55908	490413	98409359	1342.9	316395		10	232.68	3065.79	0	26318	713346	143144624	920.013	499278		10	117.384	5547	52	32590	651129	130659652	827.636	553978
	11	118.371	4256.17	12	28829	503806	101096838	480.988	446871		11	113.776	3098.92	0	25714	352582	70751385	1342.9	199792		11	220.984	3005.03	2	29364	664062	133254979	920.013	460754		11	107.417	6095.6	27	53524	654771	131390553	827.636	565869
	12	162.469	5342.79	9	39038	868037	174185747	480.988	789891		12	144.633	4863.13	2	29173	703370	141142597	1342.9	509141		12	208.999	4040.21	0	34366	844398	169442356	920.013	652117		12	83.223	6014.12	73	37567	500512	100435882	827.636	431634
	13	209.039	3556.56	3	28234	743459	149187190	480.988	642914		13	111.289	3264.96	20	19515	363354	72912996	1342.9	213904		13	225.344	2207.72	0	30771	497496	99830754	920.013	290177		13	152.357	4324.56	6	26475	658879	132214892	827.636	532783
	14	207.424	18665.6	71	62429	3.8717e+06	776919752	480.988	3.77193e+06		14	125.158	8411.87	30	49677	1.05281e+06	211264171	1342.9	884738		14	75.269	3177.27	41	18755	239150	47989440	920.013	169902		14	159.763	5812.39	39	29735	928604	186339508	827.636	796378
	15	198.962	3181.58	0	25703	633015	127024732	480.988	537316		15	207.927	3399.79	1	29685	706909	141852875	1342.9	427683		15	206.203	3309.47	3	28044	682422	136939221	920.013	492713		15	92.985	5467.87	44	34824	508431	102024947	827.636	431473
	16	158.288	13539.2	141	51711	2.14309e+06	430046367	480.988	2.06696e+06		16	132.249	8485.26	18	48608	1.12217e+06	225181926	1342.9	944573		16	298.062	4377.28	8	37490	1.3047e+06	261809513	920.013	1.03048e+06		16	161.487	9115.67	11	44272	1.47206e+06	295393157	827.636	1.33841e+06
	17	134.631	5725.97	0	33743	770896	154692919	656.039	682573		17	131.392	7811.87	40	47633	1.02642e+06	205967780	1342.9	849972		17	255.653	6558.4	4	42170	1.67668e+06	336452449	1180.17	1.37496e+06		17	153.713	6208.19	111	34289	954279	191491691	827.636	827061
	18	196.879	5670.34	5	48330	1.11637e+06	224018010	656.039	987210		18	88.949	5330.45	54	35247	474137	95143290	1342.9	354687		18	331.775	5998.38	13	33218	1.99011e+06	399348204	1180.17	1.59856e+06		18	119.552	6651.36	154	39830	795181	159566145	827.636	696236
	19	240.932	8852.84	53	55048	2.13293e+06	428008044	656.039	1.97487e+06		19	131.014	2275.79	5	23680	298159	59830424	1342.9	122220		19	208.346	5674.97	14	37539	1.18236e+06	237258937	1180.17	936471		19	129.723	4847.88	41	31231	628881	126195214	827.636	521517
	20	238.779	4450.61	11	29993	1.06271e+06	213251015	656.039	906066		20	87.334	5353.38	45	25692	467532	93817978	1342.9	350251		20	338.751	4184.56	0	30882	1.41752e+06	284449284	1180.17	1.01774e+06		20	81.912	6534.56	77	48334	535259	107408545	827.636	467466
	21	130.734	3987.09	2	38004	521250	104597280	656.039	435483		21	112.341	5199.85	20	32164	584155	117220234	1342.9	433292		21	126.115	11436.3	155	63468	1.44229e+06	289418868	1180.17	1.29345e+06		21	77.975	5923.55	9	29580	461890	92685784	827.636	397355
	22	182.711	5296.83	5	33986	967791	194203075	656.039	847925		22	262.326	7979.16	25	46392	2.09314e+06	420023066	1342.9	1.74086e+06		22	105.17	9211.1	32	45047	968728	194391153	1180.17	844610		22	178.764	5714.04	14	37745	1.02147e+06	204973928	827.636	873515
	23	165.454	4851.04	10	33748	802623	161059436	656.039	694079		23	102.568	4344.88	44	32044	445647	89426393	1342.9	307908		23	115.067	8663.43	48	44125	996872	200038680	1180.17	861073		23	83.337	7047.52	19	40397	587321	117855613	827.636	518349
	24	91.62	13035.4	122	50835	1.1943e+06	239655498	656.039	1.13419e+06		24	67.585	3645.72	19	32764	246395	49443279	1342.9	155635		24	131.766	3431.47	8	33322	452152	90731617	1180.17	296645		24	103.6	5758.07	24	33450	596535	119704431	827.636	510792
	25	327.768	3679.76	1	29783	1.20611e+06	242025066	656.039	991078		25	145.844	5386.73	7	30072	785623	157648094	1342.9	589769		25	231.359	2818.8	0	22471	652155	130865593	1180.17	379112		25	112.919	6405.31	40	38373	723280	145138001	827.636	629824
	26	113.597	4980.79	22	32740	565801	113537155	656.039	491277		26	94.42	3877.59	15	29357	366124	73468762	1342.9	239327		26	375.942	3226.89	0	29599	1.21312e+06	243433111	1180.17	769448		26	103.306	5758.03	0	36614	594838	119363978	827.636	509338
	27	105.309	4165.62	41	27879	438678	88027831	656.039	369591		27	129.289	5878.62	4	31130	760043	152514981	1342.9	586420		27	174.847	3474.38	6	25979	607487	121902097	1180.17	401137		27	164.382	6373.24	93	32291	1.04765e+06	210227712	1129.46	861985
	28	114.284	4206.35	34	31366	480720	96464339	656.039	405745		28	240.085	6860.42	4	48010	1.64709e+06	330514643	1342.9	1.32467e+06		28	213.823	2466.99	0	31692	527499	105851250	1180.17	275151		28	171.623	9916.25	315	37361	1.70186e+06	341505687	1129.46	1.50802e+06
	29	182.557	3455.02	9	26244	630737	126567594	656.039	510972		29	143.023	3398.87	6	23280	486118	97547583	1342.9	294052		29	181.251	2906.59	0	35333	526824	105715776	1180.17	312916		29	119.771	7250.39	130	31376	868386	174255932	1129.46	733110
	30	115.899	4024.15	23	35541	466394	93589554	656.039	390360		30	184.71	5646.2	29	35826	1.04291e+06	209276354	1342.9	794859		30	226.859	5171.89	4	53345	1.17329e+06	235440111	1180.17	905559		30	174.479	7887.19	75	43366	1.37615e+06	276146472	1129.46	1.17908e+06
	31	119.492	3859.64	6	26484	461196	92546505	656.039	382805		31	169.012	2667.85	4	23041	450898	90480125	1342.9	223932		31	106.954	2149.02	2	27009	229845	46122176	822.753	141848		31	141.932	6822.88	19	46465	968386	194322441	1129.46	808079
	32	97.291	11163.7	338	57944	1.08612e+06	217948060	656.039	1.02229e+06		32	287.198	3840.82	0	29206	1.10308e+06	221350440	1342.9	717398		32	93.982	4039.3	0	31212	379621	76177172	822.753	302297		32	173.298	6927.34	108	38832	1.20049e+06	240898300	1129.46	1.00476e+06
	33	129.025	8332.59	30	41482	1.07511e+06	215739177	656.039	990468		33	68.95	4864.25	2	52513	335391	67301784	1342.9	242798		33	184.71	3653.26	0	49371	674791	135407931	822.753	522821		33	180.947	3421.62	24	27477	619132	124238995	1129.46	414760
	34	80.611	4615.23	27	32170	372041	74656041	656.039	319157		34	108.244	4126.15	9	32287	446633	89624176	1342.9	301272		34	113.128	1964.69	4	23232	222262	44600454	822.753	129185		34	174.897	13636	198	57551	2.3849e+06	478569490	1129.46	2.18736e+06
	35	277.535	3998.8	8	29053	1.10981e+06	222701240	656.039	927735		35	109.111	3926.87	18	23471	428466	85978768	1342.9	281941		35	203.721	5097.79	3	36405	1.03853e+06	208397773	822.753	870917		35	241.142	6841.81	43	35211	1.64985e+06	331068559	1129.46	1.37749e+06
	36	101.557	5454.64	45	30979	553955	111160085	656.039	487329		36	242.323	3410.6	11	43141	826466	165843967	1342.9	501050		36	88.042	3882.96	8	49364	341863	68600314	822.753	269426		36	214.74	9656.46	225	42873	2.07362e+06	416106650	1129.46	1.83108e+06
	37	92.362	4777.94	42	38392	441301	88554241	656.039	380708		37	89.123	4949.13	25	22867	441082	88510251	1342.9	321398		37	107.118	4921.06	0	40326	527135	105778175	822.753	439003		37	99.663	7772.42	162	47275	774622	155440543	1129.46	662056
	38	112.705	5898.9	16	36827	664832	133409478	656.039	590893		38	148.306	4854.97	39	30889	720021	144483940	1342.9	520860		38	85.645	3343.64	4	26452	286365	57463759	822.753	215900		38	172.261	9866.17	126	50145	1.69956e+06	341043788	1129.46	1.50499e+06
	39	239.218	7683.88	0	42181	1.83812e+06	368849146	656.039	1.68119e+06		39	434.298	6699.06	0	42536	2.90939e+06	583816721	696.047	2.6071e+06		39	87.434	5623.92	8	47145	491720	98671612	822.753	419783		39	154.949	6269.49	51	35300	971449	194937164	1129.46	796440
	40	119.631	4684.57	6	33512	560422	112457880	656.039	481940		40	252.1	4560.03	10	49576	1.14958e+06	230682636	696.047	974110		40	89.696	4063.61	2	40017	364491	73140984	822.753	290693		40	114.783	4994.48	102	27483	573280	115037983	1129.46	443637
	41	230.637	8677.66	37	47403	2.00139e+06	401610855	656.039	1.85008e+06		41	91.62	4982.06	66	44456	456455	91595142	696.047	392683		41	71.881	3621.47	29	24865	260313	52236042	822.753	201173		41	233.866	6946.94	60	31800	1.62465e+06	326013075	1129.46	1.36051e+06
	42	151.216	5958.24	29	41090	900982	180796821	708.967	793775		42	88.485	4811.56	34	41004	425752	85434023	696.047	364162		42	97.904	4151.5	4	37185	406448	81560420	822.753	325897		42	114.219	6187.92	153	30651	706780	141827040	1129.46	577775
	43	141.309	4832.96	45	30808	682941	137043313	708.967	582758		43	121.6	3704.72	16	26199	450494	90398930	696.047	365854		43	165.244	7406.32	25	40415	1.22385e+06	245586059	822.753	1.0879e+06		43	172.57	4392.6	10	49789	758031	152111355	1129.46	563120
	44	171.563	6704.18	55	35474	1.15019e+06	230804771	708.967	1.02856e+06		44	113.93	4217.73	2	51128	480527	96425656	696.047	401227		44	76.54	4336.91	6	25391	331947	66610681	822.753	268974		44	193.151	6419.3	78	32656	1.2399e+06	248805810	1129.46	1.02174e+06
	45	266.363	4637.63	0	33538	1.23529e+06	247881409	708.967	1.04645e+06		45	218.681	4204.9	0	34069	919533	184519323	696.047	767321		45	192.249	6552.02	46	41512	1.25962e+06	252763708	822.753	1.10145e+06		45	161.382	5735.9	31	43800	925673	185751372	1129.46	743398
	46	114.907	3946.72	8	59029	453506	91003347	708.967	372041		46	108.778	4639.77	3	42965	504703	101276817	696.047	428988		46	149.641	5852.61	7	45968	875793	175742184	822.753	752675		46	155.487	6648.11	52	27469	1.0337e+06	207427798	1129.46	858079
	47	280.56	4399.2	10	42422	1.23424e+06	247670640	708.967	1.03533e+06		47	118.809	5951.47	31	33999	707089	141889023	696.047	624393		47	91.361	3722.38	5	23748	340079	68242444	822.753	264912		47	167.97	7589.33	13	50428	1.27478e+06	255806020	589.778	1.17572e+06
	48	262.456	2351.05	0	21999	617045	123820260	708.967	430973		48	150.663	3967.23	19	37622	597715	119941268	696.047	492846		48	177.329	3458.36	4	57100	613268	123062267	822.753	467370		48	170.721	5680.21	38	41496	969732	194592530	589.778	869044
	49	222.902	2928.5	0	22314	652769	130988857	708.967	494739		49	216.005	4232.9	13	61956	914329	183475133	696.047	763980		49	258.479	3130.57	0	22322	809185	162376137	822.753	596520		49	188.278	8615.76	103	35634	1.62216e+06	325512216	589.778	1.51111e+06
	50	104.223	3751.1	13	26883	390950	78450488	708.967	317059		50	268.919	4022.92	7	48093	1.08184e+06	217088827	696.047	894659		50	127.371	4394.22	8	42673	559695	112311964	822.753	454900		50	211.092	7910.17	74	49226	1.66977e+06	335066978	589.778	1.54527e+06
	51	141.872	11623.4	75	65535	1.64905e+06	330907895	708.967	1.54846e+06		51	159.937	2878.35	0	25443	460355	92377671	696.047	349031		51	102.827	4701.93	7	25519	483487	97019547	822.753	398886		51	168.369	7988.67	193	34860	1.34504e+06	269905220	589.778	1.24574e+06
	52	138.045	10782.5	25	49746	1.48847e+06	298685312	708.967	1.3906e+06		52	275.098	3930.35	4	41926	1.08123e+06	216966870	696.047	889751		52	271.809	2357.23	0	25500	640718	128570480	822.753	417086		52	103.037	6293.95	176	29427	648508	130133718	589.778	587739
	53	111.03	4237.66	4	23396	470508	94415176	708.967	391792		53	227.901	2983.32	7	23571	679901	136433207	696.047	521271		53	116.706	7733.68	12	50076	902568	181114983	817.868	807118		53	162.832	5155.86	49	34458	839541	168467610	589.778	743506
	54	90.748	9846.45	98	38915	893542	179303823	708.967	829205		54	196.441	2759.05	6	23922	541990	108759116	696.047	405258		54	167.417	2514.4	0	28113	420953	84471173	817.868	284028		54	109.087	7711.99	229	38930	841274	168815378	589.778	776937
	55	226.246	3592.63	0	33111	812820	163105581	708.967	652419		55	162.075	4743.52	39	28871	768806	154273586	696.047	655995		55	122.048	9086.99	112	60123	1.10905e+06	222549557	817.868	1.00923e+06		55	205.261	6082.95	57	48742	1.24859e+06	250550571	589.778	1.12753e+06
	56	94.251	4060.78	20	38137	382733	76801593	708.967	315912		56	275.542	2361.03	1	37448	650562	130545989	696.047	458772		56	125.96	12073.1	52	59423	1.52073e+06	305158882	817.868	1.41771e+06		56	129.185	6849.19	109	54159	884810	177551584	589.778	808620
	57	91.281	4983.6	0	38197	454908	91284646	708.967	390192		57	309.22	4170.88	7	44854	1.28972e+06	258803011	696.047	1.07449e+06		57	214.196	5366.17	8	53099	1.14941e+06	230648741	817.868	974230		57	120.459	8308.33	169	47531	1.00081e+06	200828967	589.778	929766
	58	96.827	4026.47	17	23625	389872	78234267	708.967	321225		58	216.379	3092.81	0	26910	669219	134289723	696.047	518609		58	117.314	8756.09	26	65535	1.02721e+06	206127012	817.868	931265		58	178.59	6131.36	65	44060	1.095e+06	219729585	589.778	989671
	59	214.032	4318.77	0	27667	924355	185486879	708.967	772613		59	171.593	6400.44	33	48669	1.09827e+06	220386409	783.883	963764		59	291.025	8807.88	33	45995	2.56332e+06	514371180	817.868	2.3253e+06		59	99.882	9135.13	221	45160	912437	183095405	589.778	853529
	60	318.005	4832.1	7	41066	1.53663e+06	308350755	1356.46	1.10527e+06		60	212.776	8321.62	25	53615	1.77064e+06	355308258	783.883	1.60385e+06		60	304.745	2575.63	0	20074	784909	157504917	817.868	535668		60	104.751	14139.4	199	64508	1.48112e+06	297210256	589.778	1.41934e+06
	61	86.302	10213	44	41991	881411	176869570	1356.46	764346		61	172.595	3275.03	8	32816	565255	113427579	783.883	429960		61	224.029	7831.64	29	44656	1.75451e+06	352071239	817.868	1.57128e+06		61	131.178	6048.53	67	39837	793433	159215342	589.778	716067
	62	360.359	7031.99	31	53306	2.53404e+06	508497023	1356.46	2.04523e+06		62	219.424	4998	29	35572	1.09668e+06	220067069	783.883	924679		62	213.703	2950.9	0	25573	630616	126543491	817.868	455836		62	98.691	10026.7	102	48295	989548	198568916	589.778	931342
	63	222.434	4719.82	1	35422	1.04985e+06	210669292	1356.46	748125		63	160.799	3962.32	15	34061	637138	127852141	783.883	511090		63	272.243	5449.85	12	65535	1.48368e+06	297725010	817.868	1.26102e+06		63	187.356	11291.2	221	40295	2.11548e+06	424505491	589.778	2.00498e+06
	64	197.417	2985.77	1	22159	589443	118281339	1356.46	321654		64	179.532	4289.67	17	49708	770133	154539806	783.883	629401		64	185.866	3709.8	16	37129	689524	138364230	1166.91	472636		64	154.211	6896.86	34	39748	1.06357e+06	213423217	589.778	972622
	65	80.228	12438.2	218	40368	997890	200243035	1356.46	889064		65	178.969	5354.99	27	39053	958376	192313772	783.883	818085		65	194.851	3592.39	0	31018	699980	140462326	1166.91	472607		65	91.495	14659.6	205	58934	1.34128e+06	269149865	589.778	1.28732e+06
	66	170.547	5339.4	17	65535	910618	182730439	1356.46	679277		66	103.475	3882.63	47	32861	401756	80618947	783.883	320644		66	247.924	3909.28	0	38060	969204	194486553	1166.91	679899		66	163.615	10138	281	53887	1.65872e+06	332849377	682.049	1.54713e+06
	67	110.896	8279.09	67	65535	918115	184234682	1356.46	767688		67	160.032	2098.56	0	16811	335837	67391129	783.883	210390		67	197.671	4430.13	1	40305	875710	175725514	1166.91	645046		67	99.668	10386.2	55	46989	1.03518e+06	207724958	682.049	967197
	68	115.615	4881.79	10	37471	564407	113257515	1356.46	407579		68	88.211	4834.64	35	30646	426469	85578013	783.883	357322		68	265.291	4270.37	0	27677	1.13289e+06	227333279	1166.91	823322		68	112.754	5716.06	134	23612	644510	129331549	682.049	567607
	69	211.196	5191.3	33	39707	1.09638e+06	220007158	1356.46	809903		69	107.228	5213.74	36	42836	559057	112183965	783.883	475003		69	206.502	5407.06	49	38646	1.11657e+06	224057725	1166.91	875600		69	331.192	5690.06	35	41920	1.8845e+06	378155569	682.049	1.65861e+06
	70	203.303	4149.19	2	36070	843542	169270538	1356.46	567769		70	94.61	9213.82	37	43791	871718	174924437	783.883	797555		70	148.241	6532.29	14	57385	968354	194316113	1166.91	795371		70	158.492	7276.28	21	39059	1.15323e+06	231414678	682.049	1.04513e+06
	71	121.047	7033.64	144	56790	851399	170847202	1356.46	687203		71	178.51	5181.89	0	48471	925020	185620350	783.883	785089		71	164.926	4848.87	8	36410	799702	160473230	1166.91	607248		71	136.366	6985.48	24	53897	952580	191150753	682.049	859572
	72	190.744	3562.89	0	27492	679601	136373117	1356.46	420864		72	78.618	6898.54	81	32869	542350	108831409	783.883	480723		72	161.442	3198.47	0	29707	516367	103617552	1166.91	327980		72	57.937	5927.1	64	39367	343398	68908519	682.049	303883
	73	176.955	5162.84	19	35672	913593	183327371	1356.46	673560		73	161.188	3358.3	3	50182	541318	108624248	783.883	414965		73	142.022	3344.08	25	22093	474933	95303007	1166.91	309206		73	172.411	5481.17	14	32489	945012	189632136	682.049	827419
	74	62.018	4420	44	40880	274121	55006891	774.499	226088		74	204.982	6422.9	3	38335	1.31658e+06	264193106	783.883	1.1559e+06		74	251.781	3999.43	12	48973	1.00698e+06	202067176	1166.91	713176		74	99.284	5346.41	97	49884	530814	106516467	682.049	463097
	75	322.54	2591.02	1	28498	835707	167698327	774.499	585900		75	235.057	5399.2	26	44332	1.26912e+06	254669302	783.883	1.08486e+06		75	182.009	3101.2	5	31748	564446	113265225	1166.91	352058		75	181.804	5884.61	25	39186	1.06985e+06	214682487	682.049	945849
	76	109.346	4179.82	0	29715	457045	91713640	774.499	372357		76	86.033	5203.93	6	29971	447712	89840717	783.883	380272		76	186.733	3493.94	1	32318	652433	130921287	1166.91	434533		76	58.475	6000.53	80	42246	350882	70410215	682.049	310999
	77	137.651	6704.29	27	53346	922855	185185998	774.499	816245		77	128.073	5050.09	18	34036	646781	129787245	783.883	546387		77	145.61	3929.59	0	24006	572187	114818674	1166.91	402274		77	76.769	8629.73	30	64874	662498	132940955	682.049	610137
	78	158.377	4635.82	26	43120	734209	147331094	774.499	611546		78	110.218	6470.18	48	36768	713128	143100883	783.883	626730												78	84.723	6221.57	88	44495	527109	105772963	682.049	469323
	79	169.784	2456.65	0	23019	417100	83698014	774.499	285603		79	110.606	6563.01	18	46732	725912	145666018	783.883	639209												79	173.771	6949.72	58	49034	1.20766e+06	242336702	1225.75	994660
	80	266.731	5062.62	0	38792	1.35036e+06	270971684	774.499	1.14378e+06		80	174.892	6985.44	57	43240	1.2217e+06	245154181	783.883	1.08461e+06												80	118.236	5685.37	98	42668	672215	134891004	1225.75	527288
	81	91.809	4005.46	37	26386	367737	73792521	774.499	296631		81	125.268	6477.68	19	38258	811444	162829422	783.883	713248												81	161.268	6557.47	73	31810	1.05751e+06	212206268	1225.75	859834
	82	285.424	6675.16	29	36271	1.90525e+06	382319617	774.499	1.68419e+06		82	158.477	4345.9	5	32561	688724	138203792	783.883	564497												82	78.055	6852.13	50	48478	534842	107324885	1225.75	439167
	83	68.861	4365.3	40	31949	300597	60319652	774.499	247264		83	141.354	6423.47	73	40362	907983	182201656	783.883	797178												83	369.648	6898.23	36	43496	2.54992e+06	511683434	1225.75	2.09683e+06
	84	105.02	2841.97	0	26593	298464	59891771	774.499	217127		84	150.618	4094.06	0	38585	616640	123738978	783.883	498574												84	129.11	10821.9	152	50138	1.39722e+06	280374811	1225.75	1.23896e+06
	85	203.004	6767.22	16	41036	1.37377e+06	275669618	774.499	1.21654e+06		85	260.029	9872.64	34	46635	2.56717e+06	515144423	783.883	2.36334e+06												85	97.984	5465.95	82	28507	535573	107471502	1225.75	415469
	86	80.801	4143	19	40107	334757	67174560	774.499	272177		86	127.176	3373.32	5	33108	429006	86087120	783.883	329315												86	95.796	8541.31	398	42786	818221	164189507	1225.75	700800
	87	118.186	3617.89	0	28824	427585	85801909	774.499	336050		87	285	5213.68	17	46357	1.4859e+06	298170149	783.883	1.26249e+06												87	99.484	7421.91	120	48290	738358	148163605	1225.75	616416
	88	144.738	4574.74	9	38481	662138	132868865	774.499	550039		88	93.857	3868.01	23	26311	363041	72850108	783.883	289468												88	87.628	7887.64	152	43172	691179	138696261	1225.75	583768
	89	103.037	8691.22	43	41885	895515	179699710	774.499	815713		89	106.037	4112.89	5	39544	436117	87513997	783.883	352996												89	116.955	5828.88	91	35901	681718	136797939	1225.75	538361
	90	150.583	5474.36	0	44596	824347	165418788	774.499	707721		90	98.641	5304.77	39	25735	523270	105002662	783.883	445947												90	123.04	6763.1	74	43588	832132	166980967	1225.75	681316
	91	219.843	3378.37	18	25497	742710	149036945	774.499	572442		91	101.387	10511.4	85	45213	1.06572e+06	213854344	783.883	986246
	92	203.278	5478.82	17	36908	1.11372e+06	223486745	774.499	956285		92	90.404	4732.34	70	25010	427821	85849339	783.883	356955
	93	189.389	4797.89	9	40371	908668	182338989	774.499	761986		93	89.437	3613.04	0	32976	323140	64843253	727.249	258097
	94	262.261	3681.28	2	36746	965456	193734571	774.499	762335		94	163.685	2888.84	3	30128	472859	94886837	727.249	353819
	95	225.384	4674.93	3	35990	1.05365e+06	211432892	774.499	879094		95	126	3539.1	10	30711	445927	89482523	727.249	354294
											96	509.218	3289.39	0	33162	1.67502e+06	336120178	727.249	1.30469e+06
											97	98.003	3578.2	5	30362	350676	70368868	727.249	279403
											98	125.118	4224.09	15	30083	528510	106054184	727.249	437518
											99	120.429	5834.23	65	58282	702609	140989906	727.249	615027
											100	244.246	4405.34	4	30877	1.07599e+06	215914351	727.249	898359
											101	107.173	6303.71	27	37567	675587	135567495	727.249	597645
											102	223.132	7202.28	15	42599	1.60706e+06	322482226	727.249	1.44478e+06
											103	122.043	3740.79	0	24563	456539	91612004	727.249	367783
											104	72.209	4049.29	0	27568	292397	58674150	727.249	239883
											105	142.784	5310.2	42	47584	758213	152147739	727.249	654373
											106	170.068	5198.88	4	32262	884164	177422024	727.249	760483
											107	134.303	4331.24	30	50145	581696	116726812	727.249	484024
											108	66.967	10465.2	139	49173	700820	140630944	727.249	652118
											109	71.392	4487.72	30	34399	320388	64291088	727.249	268468
											110	68.572	6226.46	36	44095	426958	85676117	727.249	377089
											111	184.017	3907.08	8	39335	718968	144272739	727.249	585142
											112	84.773	4361.47	0	39777	369733	74192900	727.249	308082
											113	327.006	3353.83	0	28872	1.09672e+06	220075185	727.249	858907
											114	169.042	6417.04	25	46316	1.08475e+06	217672547	727.249	961813
											115	110.362	4124.43	40	36224	455181	91339546	727.249	374921
											116	138.608	7914.71	45	44994	1.09704e+06	220139672	727.249	996241
											117	134.203	7099.12	38	52729	952722	191179212	727.249	855123
											118	121.67	6235.59	8	46222	758682	152241959	727.249	670198
											119	106.635	3777.3	9	37542	402791	80826685	727.249	325241
											120	128.866	4333.88	23	34616	558488	112069720	727.249	464770
											121	177.788	4131.45	2	42785	734520	147393521	727.249	605224
											122	142.67	4227.59	21	35218	603148	121031557	727.249	499392
											123	225.135	13487.1	4	53397	3.03641e+06	609305419	727.249	2.87268e+06
											124	105.015	3450.06	3	28375	362308	72703020	727.249	285936
											125	174.12	6412.15	36	32067	1.11648e+06	224040369	752.313	985489
											126	98.118	3217.8	0	23323	315724	63355184	752.313	241909
											127	118.709	2549.06	7	18283	302598	60721237	752.313	213292
											128	273.484	4201.27	6	31714	1.14898e+06	230561756	752.313	943235
											129	152.208	4416.45	0	32770	672218	134891549	752.313	557710
											130	144.115	4442.05	21	45823	640166	128459735	752.313	531746
											131	353.622	2964.87	3	26883	1.04844e+06	210387161	752.313	782408
											132	93.962	5596.22	11	41450	525832	105516700	752.313	455143
											133	210.125	4232.31	35	32393	889313	178455203	752.313	731233
											134	154.47	7703.88	0	46588	1.19002e+06	238797297	752.313	1.07381e+06
											135	142.181	4748.34	27	30560	675125	135474818	752.313	568160
											136	183.598	7788.27	11	38163	1.42991e+06	286935273	752.313	1.29179e+06
											137	160.007	5590.17	11	46849	894466	179489251	752.313	774091
											138	116.223	15547.6	113	60765	1.80699e+06	362601779	752.313	1.71955e+06
											139	105.2	3172.08	15	18693	333701	66962568	752.313	254558
											140	160.171	3067.52	6	29358	491328	98593080	752.313	370830
											141	130.211	3775.81	21	24459	491653	98658223	752.313	393694
											142	175.376	7797.09	65	42884	1.36742e+06	274395272	752.313	1.23548e+06
											143	178.834	4940.48	10	34954	883526	177294008	752.313	748987
											144	166.401	4235.18	15	27159	704737	141416896	752.313	579551
											145	163.51	4475.04	19	36396	731715	146830517	752.313	608704
											146	189.045	5207.79	15	37408	984508	197557628	752.313	842287
