# Supplementary material for: The unfolded protein response in progeria arteries originates from non-endothelial cell types
Source: Life Sci Alliance. 2025 Dec 1;9(2):e202503485. doi: 10.26508/lsa.202503485 (PMC12670121; doi:10.26508/lsa.202503485)
Supplement: Supplementary file 7 [file LSA-2025-03485_SdataF6.xlsx]

## Sheet: Fig 6A, left
	Heart Cells (old mice)		Target	Sample	Ct value
			Hprt	WT, EC 1	30.82
					31.01
					30.64
			Hprt	WT, EC 2	30.55
					30.09
					30.11
			Hprt	WT, EC 3	27.53
					27.42
					27.57
			Hprt	WT, non-EC 1	28.51
					28.55
					28.19
			Hprt	WT, non-EC 2	27.73
					27.87
					27.5
			Hprt	WT, non-EC 3	27.64
					28
					27.7
			Hprt	Prog-Tg, EC 1	29.17
					29.21
					29.06
			Hprt	Prog-Tg, EC 2	29.25
					29.43
					29.28
			Hprt	Prog-Tg, EC 3	27.34
					27.7
					27.5
			Hprt	Prog-Tg, non-EC 1	27.74
					27.57
					27.79
			Hprt	Prog-Tg, non-EC 2	27.82
					27.66
					27.64
			Hprt	Prog-Tg, non-EC 3	28.57
					28.72
					28.88
			Target	Sample	Ct value
			Pecam	WT, EC 1	29.22
					29.15
					29.05
			Pecam	WT, EC 2	28.84
					28.53
					28.45
			Pecam	WT, EC 3	25.32
					25.26
					25.36
			Pecam	WT, non-EC 1	27.6
					27.45
					27.18
			Pecam	WT, non-EC 2	26.71
					26.62
					26.39
			Pecam	WT, non-EC 3	26.46
					26.38
					26.33
			Pecam	Prog-Tg, EC 1	27.92
					27.41
					27.48
			Pecam	Prog-Tg, EC 2	27.59
					27.36
					27.29
			Pecam	Prog-Tg, EC 3	25.38
					25.35
					25.32
			Pecam	Prog-Tg, non-EC 1	26.66
					26.52
					26.37
			Pecam	Prog-Tg, non-EC 2	26.54
					26.39
					26.21
			Pecam	Prog-Tg, non-EC 3	27.58
					27.75
					27.73

## Sheet: Fig 6A, right
	Heart ECs (old mice)		Target	Sample	Ct value		Target	Sample	Ct value		Target	Sample	Ct value		Target	Sample	Ct value		Target	Sample	Ct value		Target	Sample	Ct value		Target	Sample	Ct value		Target	Sample	Ct value		Target	Sample	Ct value		Target	Sample	Ct value
			Hprt	WT 1	30.82		Hprt	WT 1	30.82		Hprt	WT 1	30.82		Hprt	WT 1	30.82		Hprt	WT 1	31.06		Hprt	WT 1	31.06		Hprt	WT 1	31.06		Hprt	WT 1	31.06		Hprt	WT 1	31.06		Hprt	WT 1	31.06
					31.01				31.01				31.01				31.01				31.17				31.17				31.17				31.17				31.17				31.17
					30.64				30.64				30.64				30.64				31.19				31.19				31.19				31.19				31.19				31.19
			Hprt	WT 2	30.55		Hprt	WT 2	30.55		Hprt	WT 2	30.55		Hprt	WT 2	30.55		Hprt	WT 2	30.81		Hprt	WT 2	30.81		Hprt	WT 2	30.81		Hprt	WT 2	30.81		Hprt	WT 2	30.81		Hprt	WT 2	30.81
					30.09				30.09				30.09				30.09				30.95				30.95				30.95				30.95				30.95				30.95
					30.11				30.11				30.11				30.11				30.8				30.8				30.8				30.8				30.8				30.8
			Hprt	WT 3	27.53		Hprt	WT 3	27.53		Hprt	WT 3	27.53		Hprt	WT 3	27.53		Hprt	WT 3	28.01		Hprt	WT 3	28.01		Hprt	WT 3	28.01		Hprt	WT 3	28.01		Hprt	WT 3	28.01		Hprt	WT 3	28.01
					27.42				27.42				27.42				27.42				27.95				27.95				27.95				27.95				27.95				27.95
					27.57				27.57				27.57				27.57				28.05				28.05				28.05				28.05				28.05				28.05
			Hprt	Prog-Tg 1	29.17		Hprt	Prog-Tg 1	29.17		Hprt	Prog-Tg 1	29.17		Hprt	Prog-Tg 1	29.17		Hprt	Prog-Tg 1	29.5		Hprt	Prog-Tg 1	29.5		Hprt	Prog-Tg 1	29.5		Hprt	Prog-Tg 1	29.5		Hprt	Prog-Tg 1	29.5		Hprt	Prog-Tg 1	29.5
					29.21				29.21				29.21				29.21				29.88				29.88				29.88				29.88				29.88				29.88
					29.06				29.06				29.06				29.06				29.68				29.68				29.68				29.68				29.68				29.68
			Hprt	Prog-Tg 2	29.25		Hprt	Prog-Tg 2	29.25		Hprt	Prog-Tg 2	29.25		Hprt	Prog-Tg 2	29.25		Hprt	Prog-Tg 2	29.68		Hprt	Prog-Tg 2	29.68		Hprt	Prog-Tg 2	29.68		Hprt	Prog-Tg 2	29.68		Hprt	Prog-Tg 2	29.68		Hprt	Prog-Tg 2	29.68
					29.43				29.43				29.43				29.43				30.22				30.22				30.22				30.22				30.22				30.22
					29.28				29.28				29.28				29.28				30.04				30.04				30.04				30.04				30.04				30.04
			Hprt	Prog-Tg 3	27.34		Hprt	Prog-Tg 3	27.34		Hprt	Prog-Tg 3	27.34		Hprt	Prog-Tg 3	27.34		Hprt	Prog-Tg 3	28.1		Hprt	Prog-Tg 3	28.1		Hprt	Prog-Tg 3	28.1		Hprt	Prog-Tg 3	28.1		Hprt	Prog-Tg 3	28.1		Hprt	Prog-Tg 3	28.1
					27.7				27.7				27.7				27.7				28.1				28.1				28.1				28.1				28.1				28.1
					27.5				27.5				27.5				27.5				28.29				28.29				28.29				28.29				28.29				28.29
			Target	Sample	Ct value		Target	Sample	Ct value		Target	Sample	Ct value		Target	Sample	Ct value		Target	Sample	Ct value		Target	Sample	Ct value		Target	Sample	Ct value		Target	Sample	Ct value		Target	Sample	Ct value		Target	Sample	Ct value
			Xbp1 (T)	WT 1	29.67		Xbp1s	WT 1	31.96		Hsp90b1	WT 1	28.75		Hspa5	WT 1	27.92		Edem1	WT 1	32.17		Atf4	WT 1	29.26		Chop	WT 1	32.08		Gadd34	WT 1	29.39		Atf6	WT 1	32.07		Calr	WT 1	28.19
					30.04				31.53				28.58				27.86				32.06				29.03				31.63				29.2				31.47				28.13
					29.47				31.85				28.74				27.71				32.51				29.1				31.91				29.41				31.38				28.27
			Xbp1 (T)	WT 2	29.28		Xbp1s	WT 2	32.39		Hsp90b1	WT 2	28.75		Hspa5	WT 2	27.79		Edem1	WT 2	32.65		Atf4	WT 2	28.38		Chop	WT 2	32		Gadd34	WT 2	29.08		Atf6	WT 2	31.51		Calr	WT 2	28.27
					29.22				32.25				28.54				27.63				32.84				28.64				31.7				28.94				32.12				28.49
					29.22				32.06				28.31				27.89				32.06				28.67				31.49				29.08				31.45				28.46
			Xbp1 (T)	WT 3	26.18		Xbp1s	WT 3	28.93		Hsp90b1	WT 3	25.19		Hspa5	WT 3	24.23		Edem1	WT 3	29.34		Atf4	WT 3	25.37		Chop	WT 3	28.9		Gadd34	WT 3	24.99		Atf6	WT 3	28.85		Calr	WT 3	25.67
					26.52				29.04				25.27				24.21				29.35				25.64				29.13				25.23				28.77				25.52
					26.4				29.01				25.37				24.28				29.17				25.68				29.01				25.23				28.89				25.61
			Xbp1 (T)	Prog-Tg 1	28.26		Xbp1s	Prog-Tg 1	32.04		Hsp90b1	Prog-Tg 1	27.53		Hspa5	Prog-Tg 1	26.79		Edem1	Prog-Tg 1	31.17		Atf4	Prog-Tg 1	28.07		Chop	Prog-Tg 1	30.83		Gadd34	Prog-Tg 1	28.22		Atf6	Prog-Tg 1	30.81		Calr	Prog-Tg 1	27.73
					28.09				31.53				27.44				26.66				32.06				27.86				31.1				28.13				31.02				27.69
					28.31				31.38				27.43				26.64				31.72				28.09				30.78				28.09				30.98				27.67
			Xbp1 (T)	Prog-Tg 2	28.76		Xbp1s	Prog-Tg 2	30.93		Hsp90b1	Prog-Tg 2	27.65		Hspa5	Prog-Tg 2	26.79		Edem1	Prog-Tg 2	32.02		Atf4	Prog-Tg 2	27.89		Chop	Prog-Tg 2	30.9		Gadd34	Prog-Tg 2	27.47		Atf6	Prog-Tg 2	30.9		Calr	Prog-Tg 2	28.09
					28.56				31.01				27.82				27.08				31.81				27.92				31.01				27.61				31.05				28.18
					28.69				30.56				27.73				27.06				32.09				28.19				31.12				27.63				30.74				28.22
			Xbp1 (T)	Prog-Tg 3	26.25		Xbp1s	Prog-Tg 3	29.35		Hsp90b1	Prog-Tg 3	25.57		Hspa5	Prog-Tg 3	24.67		Edem1	Prog-Tg 3	29.81		Atf4	Prog-Tg 3	26.58		Chop	Prog-Tg 3	29.18		Gadd34	Prog-Tg 3	27.49		Atf6	Prog-Tg 3	29.03		Calr	Prog-Tg 3	26.29
					26.15				29.22				25.53				24.5				29.75				26.24				29.23				27.52				29.11				26.2
					26.16				29.28				25.77				24.55				29.55				26.24				29.08				27.61				28.97				26.16

## Sheet: Fig 6B
	Heart Tissue (old mice)		Target	Sample	Ct value		Target	Sample	Ct value		Target	Sample	Ct value		Target	Sample	Ct value		Target	Sample	Ct value		Target	Sample	Ct value		Target	Sample	Ct value		Target	Sample	Ct value		Target	Sample	Ct value		Target	Sample	Ct value
			Hprt	WT 1	25.08		Hprt	WT 1	25.08		Hprt	WT 1	25.08		Hprt	WT 1	25.08		Hprt	WT 1	25.08		Hprt	WT 1	25.08		Hprt	WT 1	25.08		Hprt	WT 1	25.79		Hprt	WT 1	25.08		Hprt	WT 1	25.79
					24.55				24.55				24.55				24.55				24.55				24.55				24.55				25.76				24.55				25.76
					24.63				24.63				24.63				24.63				24.63				24.63				24.63				26.29				24.63				26.29
			Hprt	WT 2	24.86		Hprt	WT 2	24.86		Hprt	WT 2	24.86		Hprt	WT 2	24.86		Hprt	WT 2	24.86		Hprt	WT 2	24.86		Hprt	WT 2	24.86		Hprt	WT 2	26.71		Hprt	WT 2	24.86		Hprt	WT 2	26.71
					24.89				24.89				24.89				24.89				24.89				24.89				24.89				27.25				24.89				27.25
					25.07				25.07				25.07				25.07				25.07				25.07				25.07				26.95				25.07				26.95
			Hprt	WT 3	23.83		Hprt	WT 3	23.83		Hprt	WT 3	23.83		Hprt	WT 3	23.83		Hprt	WT 3	23.83		Hprt	WT 3	23.83		Hprt	WT 3	23.83		Hprt	WT 3	26.32		Hprt	WT 3	23.83		Hprt	WT 3	26.32
					23.49				23.49				23.49				23.49				23.49				23.49				23.49				26.44				23.49				26.44
					23.49				23.49				23.49				23.49				23.49				23.49				23.49				26.28				23.49				26.28
			Hprt	Prog-Tg 1	23.91		Hprt	Prog-Tg 1	23.91		Hprt	Prog-Tg 1	23.91		Hprt	Prog-Tg 1	23.91		Hprt	Prog-Tg 1	23.91		Hprt	Prog-Tg 1	23.91		Hprt	Prog-Tg 1	23.91		Hprt	Prog-Tg 1	26.22		Hprt	Prog-Tg 1	23.91		Hprt	Prog-Tg 1	26.22
					24.13				24.13				24.13				24.13				24.13				24.13				24.13				26.84				24.13				26.84
					23.68				23.68				23.68				23.68				23.68				23.68				23.68				26.52				23.68				26.52
			Hprt	Prog-Tg 2	24.8		Hprt	Prog-Tg 2	24.8		Hprt	Prog-Tg 2	24.8		Hprt	Prog-Tg 2	24.8		Hprt	Prog-Tg 2	24.8		Hprt	Prog-Tg 2	24.8		Hprt	Prog-Tg 2	24.8		Hprt	Prog-Tg 2	28.13		Hprt	Prog-Tg 2	24.8		Hprt	Prog-Tg 2	28.13
					24.92				24.92				24.92				24.92				24.92				24.92				24.92				28.1				24.92				28.1
					24.93				24.93				24.93				24.93				24.93				24.93				24.93				28.4				24.93				28.4
			Hprt	Prog-Tg 3	26.74		Hprt	Prog-Tg 3	26.74		Hprt	Prog-Tg 3	26.74		Hprt	Prog-Tg 3	26.74		Hprt	Prog-Tg 3	26.74		Hprt	Prog-Tg 3	26.74		Hprt	Prog-Tg 3	26.74		Hprt	Prog-Tg 3	31.14		Hprt	Prog-Tg 3	26.74		Hprt	Prog-Tg 3	31.14
					26.44				26.44				26.44				26.44				26.44				26.44				26.44				31.33				26.44				31.33
					26.66				26.66				26.66				26.66				26.66				26.66				26.66				31.16				26.66				31.16
			Target	Sample	Ct value		Target	Sample	Ct value		Target	Sample	Ct value		Target	Sample	Ct value		Target	Sample	Ct value		Target	Sample	Ct value		Target	Sample	Ct value		Target	Sample	Ct value		Target	Sample	Ct value		Target	Sample	Ct value
			Xbp1 (T)	WT 1	24.45		Xbp1s	WT 1	28.56		Hsp90b1	WT 1	23.46		Hspa5	WT 1	22.55		Edem1	WT 1	28.34		Atf4	WT 1	24.28		Chop	WT 1	26.72		Gadd34	WT 1	32.36		Atf6	WT 1	24.17		Calr	WT 1	26.41
					24.12				28.49				22.85				22.6				27.83				24.16				26.64				32.38				24.03				25.78
					24.16				28.51				23.27				22.59				28.07				24.25				26.66				31.75				24.12				26.17
			Xbp1 (T)	WT 2	24.06		Xbp1s	WT 2	28.23		Hsp90b1	WT 2	23.48		Hspa5	WT 2	22.77		Edem1	WT 2	27.76		Atf4	WT 2	24.21		Chop	WT 2	26.28		Gadd34	WT 2	31.94		Atf6	WT 2	24.26		Calr	WT 2	26.88
					24.05				28.25				23.39				22.59				27.64				24.17				26.32				33.6				24.07				26.72
					24.26				28.44				23.67				22.63				28.01				24.41				26.13				32.56				24.21				26.91
			Xbp1 (T)	WT 3	23.57		Xbp1s	WT 3	27.49		Hsp90b1	WT 3	21.9		Hspa5	WT 3	21.81		Edem1	WT 3	27.42		Atf4	WT 3	23.54		Chop	WT 3	25.34		Gadd34	WT 3	31.99		Atf6	WT 3	23.74		Calr	WT 3	26.57
					24.05				27.24				22.16				21.59				27.01				23.37				25.4				32.55				23.59				26.37
					23.43				27.55				22.28				21.47				27.05				23.4				25.52				33.11				23.72				26.4
			Xbp1 (T)	Prog-Tg 1	23.93		Xbp1s	Prog-Tg 1	28.01		Hsp90b1	Prog-Tg 1	22.71		Hspa5	Prog-Tg 1	21.77		Edem1	Prog-Tg 1	27.17		Atf4	Prog-Tg 1	23.69		Chop	Prog-Tg 1	25.74		Gadd34	Prog-Tg 1	33.28		Atf6	Prog-Tg 1	23.86		Calr	Prog-Tg 1	26.96
					23.56				27.83				22.61				21.69				26.8				23.56				25.98				33.15				23.63				26.75
					23.52				28.15				22.54				21.77				27.08				23.83				25.71				33.1				23.77				26.79
			Xbp1 (T)	Prog-Tg 2	23.87		Xbp1s	Prog-Tg 2	27.77		Hsp90b1	Prog-Tg 2	23.4		Hspa5	Prog-Tg 2	23.08		Edem1	Prog-Tg 2	28.06		Atf4	Prog-Tg 2	24.45		Chop	Prog-Tg 2	26.43		Gadd34	Prog-Tg 2	34.71		Atf6	Prog-Tg 2	24.98		Calr	Prog-Tg 2	27.55
					24.15				27.49				23.59				22.97				27.97				24.61				26.24				34.24				24.72				27.51
					23.9				27.99				23.5				22.48				28.24				24.81				26.17				34.1				25.04				27.75
			Xbp1 (T)	Prog-Tg 3	26.57		Xbp1s	Prog-Tg 3	30.4		Hsp90b1	Prog-Tg 3	25.15		Hspa5	Prog-Tg 3	25.19		Edem1	Prog-Tg 3	30.31		Atf4	Prog-Tg 3	27.64		Chop	Prog-Tg 3	29.65		Gadd34	Prog-Tg 3	-		Atf6	Prog-Tg 3	27.73		Calr	Prog-Tg 3	30.59
					26.2				29.9				25				25.23				30.19				27.3				29.54				36.37				27.56				30.32
					26.08				30.05				25.12				25.29				30.1				27.18				29.29				-				27.37				30.3

## Sheet: Fig 6C
	Aorta Tissue (old mice)		Target	Sample	Ct value		Target	Sample	Ct value		Target	Sample	Ct value		Target	Sample	Ct value		Target	Sample	Ct value		Target	Sample	Ct value		Target	Sample	Ct value		Target	Sample	Ct value		Target	Sample	Ct value		Target	Sample	Ct value
			Hprt	WT 1	28.18		Hprt	WT 1	28.18		Hprt	WT 1	28.18		Hprt	WT 1	28.18		Hprt	WT 1	28.18		Hprt	WT 1	28.18		Hprt	WT 1	28.18		Hprt	WT 1	28.18		Hprt	WT 1	28.18		Hprt	WT 1	28.18
					28.55				28.55				28.55				28.55				28.55				28.55				28.55				28.55				28.55				28.55
					28.22				28.22				28.22				28.22				28.22				28.22				28.22				28.22				28.22				28.22
			Hprt	WT 2	27.27		Hprt	WT 2	27.27		Hprt	WT 2	27.27		Hprt	WT 2	27.27		Hprt	WT 2	27.27		Hprt	WT 2	27.27		Hprt	WT 2	27.27		Hprt	WT 2	27.27		Hprt	WT 2	27.27		Hprt	WT 2	27.27
					27.5				27.5				27.5				27.5				27.5				27.5				27.5				27.5				27.5				27.5
					27.22				27.22				27.22				27.22				27.22				27.22				27.22				27.22				27.22				27.22
			Hprt	WT 3	27.7		Hprt	WT 3	27.7		Hprt	WT 3	27.7		Hprt	WT 3	27.7		Hprt	WT 3	27.7		Hprt	WT 3	27.7		Hprt	WT 3	27.7		Hprt	WT 3	27.7		Hprt	WT 3	27.7		Hprt	WT 3	27.7
					27.82				27.82				27.82				27.82				27.82				27.82				27.82				27.82				27.82				27.82
					27.64				27.64				27.64				27.64				27.64				27.64				27.64				27.64				27.64				27.64
			Hprt	WT 4	27.25		Hprt	WT 4	27.25		Hprt	WT 4	27.25		Hprt	WT 4	27.25		Hprt	WT 4	27.25		Hprt	WT 4	27.25		Hprt	WT 4	27.25		Hprt	WT 4	27.25		Hprt	WT 4	27.25		Hprt	WT 4	27.25
					27.18				27.18				27.18				27.18				27.18				27.18				27.18				27.18				27.18				27.18
					27.38				27.38				27.38				27.38				27.38				27.38				27.38				27.38				27.38				27.38
			Hprt	WT 5	27.14		Hprt	WT 5	27.14		Hprt	WT 5	27.14		Hprt	WT 5	27.14		Hprt	WT 5	27.14		Hprt	WT 5	27.14		Hprt	WT 5	27.14		Hprt	WT 5	27.14		Hprt	WT 5	27.14		Hprt	WT 5	27.14
					27.3				27.3				27.3				27.3				27.3				27.3				27.3				27.3				27.3				27.3
					27.1				27.1				27.1				27.1				27.1				27.1				27.1				27.1				27.1				27.1
			Hprt	Prog-Tg 1	26.35		Hprt	Prog-Tg 1	26.35		Hprt	Prog-Tg 1	26.35		Hprt	Prog-Tg 1	26.35		Hprt	Prog-Tg 1	26.35		Hprt	Prog-Tg 1	26.35		Hprt	Prog-Tg 1	26.35		Hprt	Prog-Tg 1	26.35		Hprt	Prog-Tg 1	26.35		Hprt	Prog-Tg 1	26.35
					26.4				26.4				26.4				26.4				26.4				26.4				26.4				26.4				26.4				26.4
					26.54				26.54				26.54				26.54				26.54				26.54				26.54				26.54				26.54				26.54
			Hprt	Prog-Tg 2	26.99		Hprt	Prog-Tg 2	26.99		Hprt	Prog-Tg 2	26.99		Hprt	Prog-Tg 2	26.99		Hprt	Prog-Tg 2	26.99		Hprt	Prog-Tg 2	26.99		Hprt	Prog-Tg 2	26.99		Hprt	Prog-Tg 2	26.99		Hprt	Prog-Tg 2	26.99		Hprt	Prog-Tg 2	26.99
					26.86				26.86				26.86				26.86				26.86				26.86				26.86				26.86				26.86				26.86
					26.66				26.66				26.66				26.66				26.66				26.66				26.66				26.66				26.66				26.66
			Hprt	Prog-Tg 3	27.11		Hprt	Prog-Tg 3	27.11		Hprt	Prog-Tg 3	27.11		Hprt	Prog-Tg 3	27.11		Hprt	Prog-Tg 3	27.11		Hprt	Prog-Tg 3	27.11		Hprt	Prog-Tg 3	27.11		Hprt	Prog-Tg 3	27.11		Hprt	Prog-Tg 3	27.11		Hprt	Prog-Tg 3	27.11
					27.11				27.11				27.11				27.11				27.11				27.11				27.11				27.11				27.11				27.11
					26.87				26.87				26.87				26.87				26.87				26.87				26.87				26.87				26.87				26.87
			Hprt	Prog-Tg 4	27.11		Hprt	Prog-Tg 4	27.11		Hprt	Prog-Tg 4	27.11		Hprt	Prog-Tg 4	27.11		Hprt	Prog-Tg 4	27.11		Hprt	Prog-Tg 4	27.11		Hprt	Prog-Tg 4	27.11		Hprt	Prog-Tg 4	27.11		Hprt	Prog-Tg 4	27.11		Hprt	Prog-Tg 4	27.11
					27.16				27.16				27.16				27.16				27.16				27.16				27.16				27.16				27.16				27.16
					27.1				27.1				27.1				27.1				27.1				27.1				27.1				27.1				27.1				27.1
			Hprt	Prog-Tg 5	26.17		Hprt	Prog-Tg 5	26.17		Hprt	Prog-Tg 5	26.17		Hprt	Prog-Tg 5	26.17		Hprt	Prog-Tg 5	26.17		Hprt	Prog-Tg 5	26.17		Hprt	Prog-Tg 5	26.17		Hprt	Prog-Tg 5	26.17		Hprt	Prog-Tg 5	26.17		Hprt	Prog-Tg 5	26.17
					26.4				26.4				26.4				26.4				26.4				26.4				26.4				26.4				26.4				26.4
					26.47				26.47				26.47				26.47				26.47				26.47				26.47				26.47				26.47				26.47
			Target	Sample	Ct value		Target	Sample	Ct value		Target	Sample	Ct value		Target	Sample	Ct value		Target	Sample	Ct value		Target	Sample	Ct value		Target	Sample	Ct value		Target	Sample	Ct value		Target	Sample	Ct value		Target	Sample	Ct value
			Xbp1(T)	WT 1	28.64		Xbp1s	WT 1	31.47		Hsp90b1	WT 1	26.51		Hspa5	WT 1	26.47		Edem1	WT 1	30.39		Atf4	WT 1	26.42		Chop	WT 1	29.45		Gadd34	WT 1	32.04		Atf6	WT 1	31.13		Calr	WT 1	28
					28.38				31.44				26.78				26.35				31.31				26.52				29.23				31.74				31.2				27.9
					27.87				30.95				26.59				26.28				31.17				27.19				29.18				31.97				31.14				27.83
			Xbp1(T)	WT 2	27.65		Xbp1s	WT 2	30.72		Hsp90b1	WT 2	26.31		Hspa5	WT 2	25.82		Edem1	WT 2	30.33		Atf4	WT 2	25.24		Chop	WT 2	28.4		Gadd34	WT 2	31.72		Atf6	WT 2	31		Calr	WT 2	27.63
					27.5				30.95				26.33				26.23				30.49				25.85				28.55				31.64				30.76				27.73
					27.77				31.05				26.11				25.8				30.25				26.16				28.55				31.74				30.8				27.45
			Xbp1(T)	WT 3	27.34		Xbp1s	WT 3	31.58		Hsp90b1	WT 3	26.24		Hspa5	WT 3	25.97		Edem1	WT 3	30.04		Atf4	WT 3	26.34		Chop	WT 3	28.26		Gadd34	WT 3	31.12		Atf6	WT 3	30.18		Calr	WT 3	27.02
					27.58				31.77				26.41				26.17				28.83				26.59				28.36				31.11				30.23				27.2
					27.55				31.68				26.28				25.49				29.45				26.28				28.39				31.09				30.04				27.21
			Xbp1(T)	WT 4	26.69		Xbp1s	WT 4	30.98		Hsp90b1	WT 4	25.69		Hspa5	WT 4	24.72		Edem1	WT 4	27.79		Atf4	WT 4	25.12		Chop	WT 4	27.82		Gadd34	WT 4	28.5		Atf6	WT 4	27.66		Calr	WT 4	25.24
					26.8				30.98				26.13				25.01				28.5				26.06				27.88				29.14				27.72				25.09
					26.54				30.77				25.92				24.77				28.86				26.15				28.06				28.6				27.81				25.16
			Xbp1(T)	WT 5	26.47		Xbp1s	WT 5	30.38		Hsp90b1	WT 5	25.6		Hspa5	WT 5	25.03		Edem1	WT 5	28.36		Atf4	WT 5	26.26		Chop	WT 5	27.9		Gadd34	WT 5	28.86		Atf6	WT 5	28.2		Calr	WT 5	25.14
					26.95				30.32				25.61				25.09				28.52				26.34				28.28				29.01				28.32				25.18
					26.81				32.28				25.44				24.88				28.92				26.45				28.37				28.97				28.15				25.26
			Xbp1(T)	Prog-Tg 1	25.79		Xbp1s	Prog-Tg 1	29.98		Hsp90b1	Prog-Tg 1	24.57		Hspa5	Prog-Tg 1	24.09		Edem1	Prog-Tg 1	28.55		Atf4	Prog-Tg 1	25.17		Chop	Prog-Tg 1	26.89		Gadd34	Prog-Tg 1	29.16		Atf6	Prog-Tg 1	28.07		Calr	Prog-Tg 1	24.88
					26.03				29.76				24.56				24.24				28.8				25.48				27.16				29.1				27.97				24.75
					25.67				29.68				24.4				24.12				28.49				25.63				27.12				29.33				28				24.75
			Xbp1(T)	Prog-Tg 2	27.26		Xbp1s	Prog-Tg 2	30.48		Hsp90b1	Prog-Tg 2	25.33		Hspa5	Prog-Tg 2	25.32		Edem1	Prog-Tg 2	29.25		Atf4	Prog-Tg 2	26.37		Chop	Prog-Tg 2	28.09		Gadd34	Prog-Tg 2	30.77		Atf6	Prog-Tg 2	29.34		Calr	Prog-Tg 2	26.17
					27.12				30.59				25.37				25.24				29.52				26.16				28.3				30.97				29.5				26.28
					27.03				31.48				25.09				25.08				29.51				26.24				28.06				30.46				29.39				26.22
			Xbp1(T)	Prog-Tg 3	26.94		Xbp1s	Prog-Tg 3	30.9		Hsp90b1	Prog-Tg 3	25.47		Hspa5	Prog-Tg 3	25.79		Edem1	Prog-Tg 3	29.56		Atf4	Prog-Tg 3	25.66		Chop	Prog-Tg 3	27.84		Gadd34	Prog-Tg 3	31.53		Atf6	Prog-Tg 3	30.18		Calr	Prog-Tg 3	27.18
					27.02				30.6				25.91				26.03				29.91				25.47				28.03				31.47				30.13				27.26
					26.94				30.55				25.76				25.94				30.42				25.75				27.89				32.24				30.06				27.28
			Xbp1(T)	Prog-Tg 4	26.68		Xbp1s	Prog-Tg 4	31.02		Hsp90b1	Prog-Tg 4	25.39		Hspa5	Prog-Tg 4	25.28		Edem1	Prog-Tg 4	28.85		Atf4	Prog-Tg 4	25.34		Chop	Prog-Tg 4	27.67		Gadd34	Prog-Tg 4	29.38		Atf6	Prog-Tg 4	28.34		Calr	Prog-Tg 4	25.29
					26.51				30.77				25.52				25.41				28.32				26.08				27.81				29.5				28.24				25.31
					26.65				30.91				25.26				25.27				28.42				26.11				27.95				29.61				28.02				25.51
			Xbp1(T)	Prog-Tg 5	26.02		Xbp1s	Prog-Tg 5	30.01		Hsp90b1	Prog-Tg 5	24.88		Hspa5	Prog-Tg 5	24.94		Edem1	Prog-Tg 5	28.6		Atf4	Prog-Tg 5	25.21		Chop	Prog-Tg 5	27.52		Gadd34	Prog-Tg 5	28.79		Atf6	Prog-Tg 5	27.86		Calr	Prog-Tg 5	24.79
					26.23				29.85				24.97				24.98				28.4				25.69				27.64				29.02				27.74				24.71
					26				29.86				24.64				24.62				27.54				25.75				27.62				28.93				27.69				24.81
