# Supplementary material for: The unfolded protein response in progeria arteries originates from non-endothelial cell types
Source: Life Sci Alliance. 2025 Dec 1;9(2):e202503485. doi: 10.26508/lsa.202503485 (PMC12670121; doi:10.26508/lsa.202503485)
Supplement: Supplementary file 8 [file LSA-2025-03485_SdataF7.xlsx]

## Sheet: Fig 7B
	Aorta Tissue (old mice)		Target	Sample	Ct value		Target	Sample	Ct value		Target	Sample	Ct value		Target	Sample	Ct value		Target	Sample	Ct value		Target	Sample	Ct value		Target	Sample	Ct value		Target	Sample	Ct value		Target	Sample	Ct value		Target	Sample	Ct value
			Hprt	Lmna+/+ 1	27.44		Hprt	Lmna+/+ 1	27.44		Hprt	Lmna+/+ 1	27.44		Hprt	Lmna+/+ 1	27.44		Hprt	Lmna+/+ 1	27.44		Hprt	Lmna+/+ 1	27.44		Hprt	Lmna+/+ 1	27.44		Hprt	Lmna+/+ 1	27.44		Hprt	Lmna+/+ 1	27.44		Hprt	Lmna+/+ 1	27.44
					27.52				27.52				27.52				27.52				27.52				27.52				27.52				27.52				27.52				27.52
					27.56				27.56				27.56				27.56				27.56				27.56				27.56				27.56				27.56				27.56
			Hprt	Lmna+/+ 2	28.02		Hprt	Lmna+/+ 2	28.02		Hprt	Lmna+/+ 2	28.02		Hprt	Lmna+/+ 2	28.02		Hprt	Lmna+/+ 2	28.02		Hprt	Lmna+/+ 2	28.02		Hprt	Lmna+/+ 2	28.02		Hprt	Lmna+/+ 2	28.02		Hprt	Lmna+/+ 2	28.02		Hprt	Lmna+/+ 2	28.02
					27.59				27.59				27.59				27.59				27.59				27.59				27.59				27.59				27.59				27.59
					27.77				27.77				27.77				27.77				27.77				27.77				27.77				27.77				27.77				27.77
			Hprt	Lmna+/+ 3	24.14		Hprt	Lmna+/+ 3	24.14		Hprt	Lmna+/+ 3	24.14		Hprt	Lmna+/+ 3	24.14		Hprt	Lmna+/+ 3	24.14		Hprt	Lmna+/+ 3	24.14		Hprt	Lmna+/+ 3	24.14		Hprt	Lmna+/+ 3	24.14		Hprt	Lmna+/+ 3	24.14		Hprt	Lmna+/+ 3	24.14
					24.11				24.11				24.11				24.11				24.11				24.11				24.11				24.11				24.11				24.11
					24.56				24.56				24.56				24.56				24.56				24.56				24.56				24.56				24.56				24.56
			Hprt	Lmna+/+ 4	27.23		Hprt	Lmna+/+ 4	27.23		Hprt	Lmna+/+ 4	27.23		Hprt	Lmna+/+ 4	27.23		Hprt	Lmna+/+ 4	27.23		Hprt	Lmna+/+ 4	27.23		Hprt	Lmna+/+ 4	27.23		Hprt	Lmna+/+ 4	27.23		Hprt	Lmna+/+ 4	27.23		Hprt	Lmna+/+ 4	27.23
					27.44				27.44				27.44				27.44				27.44				27.44				27.44				27.44				27.44				27.44
					27.23				27.23				27.23				27.23				27.23				27.23				27.23				27.23				27.23				27.23
			Hprt	LmnaG609G/+ 1	27.27		Hprt	LmnaG609G/+ 1	27.27		Hprt	LmnaG609G/+ 1	27.27		Hprt	LmnaG609G/+ 1	27.27		Hprt	LmnaG609G/+ 1	27.27		Hprt	LmnaG609G/+ 1	27.27		Hprt	LmnaG609G/+ 1	27.27		Hprt	LmnaG609G/+ 1	27.27		Hprt	LmnaG609G/+ 1	27.27		Hprt	LmnaG609G/+ 1	27.27
					27.49				27.49				27.49				27.49				27.49				27.49				27.49				27.49				27.49				27.49
					27.34				27.34				27.34				27.34				27.34				27.34				27.34				27.34				27.34				27.34
			Hprt	LmnaG609G/+ 2	27.6		Hprt	LmnaG609G/+ 2	27.6		Hprt	LmnaG609G/+ 2	27.6		Hprt	LmnaG609G/+ 2	27.6		Hprt	LmnaG609G/+ 2	27.6		Hprt	LmnaG609G/+ 2	27.6		Hprt	LmnaG609G/+ 2	27.6		Hprt	LmnaG609G/+ 2	27.6		Hprt	LmnaG609G/+ 2	27.6		Hprt	LmnaG609G/+ 2	27.6
					27.4				27.4				27.4				27.4				27.4				27.4				27.4				27.4				27.4				27.4
					27.19				27.19				27.19				27.19				27.19				27.19				27.19				27.19				27.19				27.19
			Hprt	LmnaG609G/+ 3	26.63		Hprt	LmnaG609G/+ 3	26.63		Hprt	LmnaG609G/+ 3	26.63		Hprt	LmnaG609G/+ 3	26.63		Hprt	LmnaG609G/+ 3	26.63		Hprt	LmnaG609G/+ 3	26.63		Hprt	LmnaG609G/+ 3	26.63		Hprt	LmnaG609G/+ 3	26.63		Hprt	LmnaG609G/+ 3	26.63		Hprt	LmnaG609G/+ 3	26.63
					26.73				26.73				26.73				26.73				26.73				26.73				26.73				26.73				26.73				26.73
					26.95				26.95				26.95				26.95				26.95				26.95				26.95				26.95				26.95				26.95
			Hprt	LmnaG609G/+ 4	27.45		Hprt	LmnaG609G/+ 4	27.45		Hprt	LmnaG609G/+ 4	27.45		Hprt	LmnaG609G/+ 4	27.45		Hprt	LmnaG609G/+ 4	27.45		Hprt	LmnaG609G/+ 4	27.45		Hprt	LmnaG609G/+ 4	27.45		Hprt	LmnaG609G/+ 4	27.45		Hprt	LmnaG609G/+ 4	27.45		Hprt	LmnaG609G/+ 4	27.45
					27.74				27.74				27.74				27.74				27.74				27.74				27.74				27.74				27.74				27.74
					27.44				27.44				27.44				27.44				27.44				27.44				27.44				27.44				27.44				27.44
			Target	Sample	Ct value		Target	Sample	Ct value		Target	Sample	Ct value		Target	Sample	Ct value		Target	Sample	Ct value		Target	Sample	Ct value		Target	Sample	Ct value		Target	Sample	Ct value		Target	Sample	Ct value		Target	Sample	Ct value
			Xbp1(T)	Lmna+/+ 1	26.73		Xbp1s	Lmna+/+ 1	31.94		Hsp90b1	Lmna+/+ 1	25.27		Hspa5	Lmna+/+ 1	25.01		Edem1	Lmna+/+ 1	29.64		Atf4	Lmna+/+ 1	26.73		Chop	Lmna+/+ 1	27.96		Gadd34	Lmna+/+ 1	31.62		Atf6	Lmna+/+ 1	29.47		Calr	Lmna+/+ 1	26.12
					26.8				31.5				25.24				25.12				29.78				26.7				28.27				31.72				29.13				25.98
					26.68				31.31				25.32				25.03				28.37				26.16				28.02				31.56				29.54				25.95
			Xbp1(T)	Lmna+/+ 2	27.11		Xbp1s	Lmna+/+ 2	31.17		Hsp90b1	Lmna+/+ 2	25.71		Hspa5	Lmna+/+ 2	24.85		Edem1	Lmna+/+ 2	30.13		Atf4	Lmna+/+ 2	25.91		Chop	Lmna+/+ 2	26.94		Gadd34	Lmna+/+ 2	31.85		Atf6	Lmna+/+ 2	29.92		Calr	Lmna+/+ 2	26.89
					26.77				31.13				25.46				25.03				30.33				26.22				27.95				32.05				30.55				27.02
					27.09				31.25				25.6				24.93				29.67				26.17				27.93				32.18				30.22				26.92
			Xbp1(T)	Lmna+/+ 3	23.95		Xbp1s	Lmna+/+ 3	28.03		Hsp90b1	Lmna+/+ 3	23.64		Hspa5	Lmna+/+ 3	22.66		Edem1	Lmna+/+ 3	25.69		Atf4	Lmna+/+ 3	24.37		Chop	Lmna+/+ 3	26.48		Gadd34	Lmna+/+ 3	28.34		Atf6	Lmna+/+ 3	26.4		Calr	Lmna+/+ 3	23.03
					24.05				28.29				24.04				23.08				26.26				24.2				27.07				28.49				26.66				23.23
					24.12				28.23				24.19				23.21				27.04				24.61				27.04				28.62				26.28				23.22
			Xbp1(T)	Lmna+/+ 4	26.84		Xbp1s	Lmna+/+ 4	30.97		Hsp90b1	Lmna+/+ 4	24.84		Hspa5	Lmna+/+ 4	24.79		Edem1	Lmna+/+ 4	29.47		Atf4	Lmna+/+ 4	25.92		Chop	Lmna+/+ 4	27.82		Gadd34	Lmna+/+ 4	32.69		Atf6	Lmna+/+ 4	30.33		Calr	Lmna+/+ 4	27.27
					26.8				31.28				24.89				24.73				29.67				26.21				27.95				32.67				30.35				27.36
					26.68				31.45				24.96				24.91				29.7				25.9				27.79				31.85				30.47				27.28
			Xbp1(T)	LmnaG609G/+ 1	26.25		Xbp1s	LmnaG609G/+ 1	31.06		Hsp90b1	LmnaG609G/+ 1	24.62		Hspa5	LmnaG609G/+ 1	24.56		Edem1	LmnaG609G/+ 1	28.28		Atf4	LmnaG609G/+ 1	25.31		Chop	LmnaG609G/+ 1	27.5		Gadd34	LmnaG609G/+ 1	30.13		Atf6	LmnaG609G/+ 1	27.99		Calr	LmnaG609G/+ 1	25.17
					26.22				30.55				25.06				24.69				28.95				26				27.85				30.62				28.02				25.41
					26.35				30.68				25.14				24.63				29.19				25.55				27.91				30.25				28.28				25.27
			Xbp1(T)	LmnaG609G/+ 2	26.24		Xbp1s	LmnaG609G/+ 2	30.63		Hsp90b1	LmnaG609G/+ 2	25.05		Hspa5	LmnaG609G/+ 2	24.71		Edem1	LmnaG609G/+ 2	28.28		Atf4	LmnaG609G/+ 2	25.13		Chop	LmnaG609G/+ 2	26.75		Gadd34	LmnaG609G/+ 2	30.59		Atf6	LmnaG609G/+ 2	28.85		Calr	LmnaG609G/+ 2	25.97
					26.19				30.15				24.48				24.51				29.16				25.91				26.98				31.08				29.53				26.07
					26.22				30.45				24.77				24.41				29.32				25.78				27.43				31.25				29.29				26.06
			Xbp1(T)	LmnaG609G/+ 3	24.81		Xbp1s	LmnaG609G/+ 3	29.36		Hsp90b1	LmnaG609G/+ 3	23.56		Hspa5	LmnaG609G/+ 3	23.07		Edem1	LmnaG609G/+ 3	27.42		Atf4	LmnaG609G/+ 3	24.96		Chop	LmnaG609G/+ 3	26.25		Gadd34	LmnaG609G/+ 3	28.3		Atf6	LmnaG609G/+ 3	26.85		Calr	LmnaG609G/+ 3	23.46
					25.41				29.52				23.7				23.21				27.22				25.2				27.07				28.56				26.94				23.56
					24.96				29.49				24				23.22				27.83				25.02				26.94				28.58				26.6				23.64
			Xbp1(T)	LmnaG609G/+ 4	25.83		Xbp1s	LmnaG609G/+ 4	30.46		Hsp90b1	LmnaG609G/+ 4	24.47		Hspa5	LmnaG609G/+ 4	23.89		Edem1	LmnaG609G/+ 4	28		Atf4	LmnaG609G/+ 4	25.98		Chop	LmnaG609G/+ 4	27.82		Gadd34	LmnaG609G/+ 4	29.3		Atf6	LmnaG609G/+ 4	27.71		Calr	LmnaG609G/+ 4	24.69
					25.95				30.71				24.56				24.4				28.16				26				28.12				29.26				27.53				24.44
					25.83				30.47				24.37				24.28				28.05				25.78				27.66				29.22				27.61				24.47

## Sheet: Fig 7C
	Primary Lung ECs		Target	Sample	Ct value		Target	Sample	Ct value		Target	Sample	Ct value		Target	Sample	Ct value		Target	Sample	Ct value		Target	Sample	Ct value		Target	Sample	Ct value		Target	Sample	Ct value		Target	Sample	Ct value		Target	Sample	Ct value
			Hprt	Lmna+/+ 1	25.07		Hprt	Lmna+/+ 1	25.07		Hprt	Lmna+/+ 1	25.07		Hprt	Lmna+/+ 1	25.07		Hprt	Lmna+/+ 1	25.07		Hprt	Lmna+/+ 1	25.07		Hprt	Lmna+/+ 1	25.07		Hprt	Lmna+/+ 1	25.07		Hprt	Lmna+/+ 1	25.07		Hprt	Lmna+/+ 1	25.07
					25.22				25.22				25.22				25.22				25.22				25.22				25.22				25.22				25.22				25.22
					25.03				25.03				25.03				25.03				25.03				25.03				25.03				25.03				25.03				25.03
			Hprt	Lmna+/+ 2	24.65		Hprt	Lmna+/+ 2	24.65		Hprt	Lmna+/+ 2	24.65		Hprt	Lmna+/+ 2	24.65		Hprt	Lmna+/+ 2	24.65		Hprt	Lmna+/+ 2	24.65		Hprt	Lmna+/+ 2	24.65		Hprt	Lmna+/+ 2	24.65		Hprt	Lmna+/+ 2	24.65		Hprt	Lmna+/+ 2	24.65
					24.43				24.43				24.43				24.43				24.43				24.43				24.43				24.43				24.43				24.43
					24.42				24.42				24.42				24.42				24.42				24.42				24.42				24.42				24.42				24.42
			Hprt	Lmna+/+ 3	25.21		Hprt	Lmna+/+ 3	25.21		Hprt	Lmna+/+ 3	25.21		Hprt	Lmna+/+ 3	25.21		Hprt	Lmna+/+ 3	25.21		Hprt	Lmna+/+ 3	25.21		Hprt	Lmna+/+ 3	25.21		Hprt	Lmna+/+ 3	25.21		Hprt	Lmna+/+ 3	25.21		Hprt	Lmna+/+ 3	25.21
					24.87				24.87				24.87				24.87				24.87				24.87				24.87				24.87				24.87				24.87
					24.79				24.79				24.79				24.79				24.79				24.79				24.79				24.79				24.79				24.79
			Hprt	LmnaG609G/+ 1	24.39		Hprt	LmnaG609G/+ 1	24.39		Hprt	LmnaG609G/+ 1	24.39		Hprt	LmnaG609G/+ 1	24.39		Hprt	LmnaG609G/+ 1	24.39		Hprt	LmnaG609G/+ 1	24.39		Hprt	LmnaG609G/+ 1	24.39		Hprt	LmnaG609G/+ 1	24.39		Hprt	LmnaG609G/+ 1	24.39		Hprt	LmnaG609G/+ 1	24.39
					24.35				24.35				24.35				24.35				24.35				24.35				24.35				24.35				24.35				24.35
					24.27				24.27				24.27				24.27				24.27				24.27				24.27				24.27				24.27				24.27
			Hprt	LmnaG609G/+ 2	24.38		Hprt	LmnaG609G/+ 2	24.38		Hprt	LmnaG609G/+ 2	24.38		Hprt	LmnaG609G/+ 2	24.38		Hprt	LmnaG609G/+ 2	24.38		Hprt	LmnaG609G/+ 2	24.38		Hprt	LmnaG609G/+ 2	24.38		Hprt	LmnaG609G/+ 2	24.38		Hprt	LmnaG609G/+ 2	24.38		Hprt	LmnaG609G/+ 2	24.38
					24.72				24.72				24.72				24.72				24.72				24.72				24.72				24.72				24.72				24.72
					24.63				24.63				24.63				24.63				24.63				24.63				24.63				24.63				24.63				24.63
			Hprt	LmnaG609G/+ 3	23.91		Hprt	LmnaG609G/+ 3	23.91		Hprt	LmnaG609G/+ 3	23.91		Hprt	LmnaG609G/+ 3	23.91		Hprt	LmnaG609G/+ 3	23.91		Hprt	LmnaG609G/+ 3	23.91		Hprt	LmnaG609G/+ 3	23.91		Hprt	LmnaG609G/+ 3	23.91		Hprt	LmnaG609G/+ 3	23.91		Hprt	LmnaG609G/+ 3	23.91
					24.62				24.62				24.62				24.62				24.62				24.62				24.62				24.62				24.62				24.62
					24.3				24.3				24.3				24.3				24.3				24.3				24.3				24.3				24.3				24.3
			Target	Sample	Ct value		Target	Sample	Ct value		Target	Sample	Ct value		Target	Sample	Ct value		Target	Sample	Ct value		Target	Sample	Ct value		Target	Sample	Ct value		Target	Sample	Ct value		Target	Sample	Ct value		Target	Sample	Ct value
			Xbp1(T)	Lmna+/+ 1	24.61		Xbp1s	Lmna+/+ 1	27.81		Hsp90b1	Lmna+/+ 1	22.93		Hspa5	Lmna+/+ 1	23.22		Edem1	Lmna+/+ 1	26.16		Atf4	Lmna+/+ 1	23.51		Chop	Lmna+/+ 1	27.51		Gadd34	Lmna+/+ 1	27.64		Atf6	Lmna+/+ 1	27.12		Calr	Lmna+/+ 1	23.07
					24.02				27.73				22.88				23.83				26.11				23.46				27.39				27.83				26.85				23.03
					24.84				27.97				23.05				23.45				25.93				23.39				27.35				27.49				26.64				23.01
			Xbp1(T)	Lmna+/+ 2	24.09		Xbp1s	Lmna+/+ 2	27.57		Hsp90b1	Lmna+/+ 2	22.5		Hspa5	Lmna+/+ 2	22.79		Edem1	Lmna+/+ 2	25.72		Atf4	Lmna+/+ 2	23.04		Chop	Lmna+/+ 2	26.73		Gadd34	Lmna+/+ 2	27.67		Atf6	Lmna+/+ 2	26.54		Calr	Lmna+/+ 2	22.8
					24.27				27.62				22.25				22.75				25.84				22.96				26.84				27.77				26.78				22.82
					24.43				27.5				21.93				22.84				25.91				23.12				27.05				27.88				26.75				22.96
			Xbp1(T)	Lmna+/+ 3	24.53		Xbp1s	Lmna+/+ 3	27.14		Hsp90b1	Lmna+/+ 3	22.88		Hspa5	Lmna+/+ 3	23.19		Edem1	Lmna+/+ 3	26.14		Atf4	Lmna+/+ 3	23.48		Chop	Lmna+/+ 3	27.61		Gadd34	Lmna+/+ 3	27.88		Atf6	Lmna+/+ 3	27		Calr	Lmna+/+ 3	22.98
					24.87				27.43				22.96				23.25				26.05				23.52				27.49				27.66				27.09				23.06
					24.53				27.64				23.07				23.33				25.89				23.54				27.37				27.61				26.58				22.77
			Xbp1(T)	LmnaG609G/+ 1	24.2		Xbp1s	LmnaG609G/+ 1	27.23		Hsp90b1	LmnaG609G/+ 1	22.61		Hspa5	LmnaG609G/+ 1	22.93		Edem1	LmnaG609G/+ 1	25.69		Atf4	LmnaG609G/+ 1	23.01		Chop	LmnaG609G/+ 1	27.16		Gadd34	LmnaG609G/+ 1	27.38		Atf6	LmnaG609G/+ 1	26.76		Calr	LmnaG609G/+ 1	22.62
					24.35				27.28				22.29				22.92				25.7				22.96				27.16				27.39				26.63				22.78
					24.35				27.51				22.34				23.05				25.64				23				27.06				27.2				26.63				22.71
			Xbp1(T)	LmnaG609G/+ 2	24.41		Xbp1s	LmnaG609G/+ 2	27.59		Hsp90b1	LmnaG609G/+ 2	22.78		Hspa5	LmnaG609G/+ 2	23.24		Edem1	LmnaG609G/+ 2	25.95		Atf4	LmnaG609G/+ 2	23.4		Chop	LmnaG609G/+ 2	27.41		Gadd34	LmnaG609G/+ 2	27.52		Atf6	LmnaG609G/+ 2	26.7		Calr	LmnaG609G/+ 2	22.83
					24.75				27.83				22.77				23.2				25.91				23.46				27.51				27.3				26.78				22.96
					24.37				27.77				22.41				23.07				25.86				23.53				27.46				27.78				26.92				23.07
			Xbp1(T)	LmnaG609G/+ 3	24.54		Xbp1s	LmnaG609G/+ 3	27.42		Hsp90b1	LmnaG609G/+ 3	22.57		Hspa5	LmnaG609G/+ 3	23.1		Edem1	LmnaG609G/+ 3	26.02		Atf4	LmnaG609G/+ 3	23.31		Chop	LmnaG609G/+ 3	27.5		Gadd34	LmnaG609G/+ 3	28.23		Atf6	LmnaG609G/+ 3	26.76		Calr	LmnaG609G/+ 3	22.76
					24.58				27.34				22.87				22.84				25.85				23.34				27.5				27.35				26.92				22.7
					24.57				27.33				22.62				22.67				26.03				23.28				27.54				27.1				26.73				22.69
